# Supplementary material for: Lactylation of tau in human Alzheimer's disease brains
Source: Alzheimers Dement. 2024 Dec 30;21(2):e14481. doi: 10.1002/alz.14481 (PMC11851134; doi:10.1002/alz.14481)
Supplement: Supplementary file 2 — Supporting Information [file ALZ-21-e14481-s001.xlsx]

## Sheet: Sheet1
			ID	Sex	Age	Diagnosis	Tissue
			ADC003	M	82	ND	FCx,Superior B1
			ADC005	M	89	ND	FCx,Superior B1
			ADC007	M	86	AD/CAA/TDP43+	FCx,Superior B1
			ADC011	M	87	AD/LB	FCx,Superior B1
			ADC013	M	78	AD/CAA	FCx,Superior B1
			ADC014	M	91	ND	FCx,Superior B1
			ADC040	M	74	CN/Hem/loAD	SFG
			ADC044	M	67	CN/loAD	SFG
			ADC054	M	95	CN	SFG
			ADC056	M	74	AD	SFG
			ADC059	M	68	AD	SFG
			ADC086	M	92	AD/ARTAG	SFG
			FCx	frontal cortex
			SFG	superior frontal gyrus
			ND	Non-demented
			CAA	Cerebral amyloid angiopathy
			LB	Lewy bod
			CN	Control Non-demented
			loAD	low AD
			ARTAG	Aging-related tau astrogliopathy
			Hem	hemorrhage
