# Supplementary material for: Lactylation of tau in human Alzheimer's disease brains
Source: Alzheimers Dement. 2024 Dec 30;21(2):e14481. doi: 10.1002/alz.14481 (PMC11851134; doi:10.1002/alz.14481)
Supplement: Supplementary file 4 — Supporting Information [file ALZ-21-e14481-s002.xlsx]

## Sheet: Sheet1
SampleID	Diagnosis	Gender	Age	Race	APOE	Abeta	Tau	pTau
AD_CSF40_b1.128N	AD	Female	59	Caucasian or White	E4/4	152.752	109.166	35.9872
AD_CSF40_b1.129N	AD	Male	75	Caucasian or White	E3/4	163.87	118.9	59.3289
AD_CSF40_b1.130N	AD	Female	52	Caucasian or White	E3/3	267.953	187.861	62.534
AD_CSF40_b1.131N	AD	Male	63	Black or African American	E4/4	214.651	53.8406	36.8558
AD_CSF40_b2.128C	AD	Male	65	Black or African American	E4/4	133.814	67.7859	71.1124
AD_CSF40_b2.129N	AD	Male	90+	Caucasian or White	E3/4	219.06	142.451	81.4108
AD_CSF40_b2.129C	AD	Female	66	Caucasian or White	E4/4	216.611	136.768	54.8868
AD_CSF40_b2.131N	AD	Male	75	Caucasian or White	NA	343.9	679.25	85
AD_CSF40_b3.128C	AD	Female	50	Caucasian or White	E3/4	382.681	291.488	72.7499
AD_CSF40_b3.130N	AD	Female	68	Caucasian or White	E3/3	305.502	246.489	72.8429
AD_CSF40_b3.130C	AD	Male	78	Caucasian or White	E3/4	91.3651	119.353	73.6973
AD_CSF40_b3.131C	AD	Female	50	Black or African American	E3/3	220.665	115.062	61.2226
AD_CSF40_b4.128C	AD	Male	76	Caucasian or White	E4/4	189.533	119.791	54.2444
AD_CSF40_b4.129C	AD	Male	75	Caucasian or White	E4/4	155.181	123.353	57.3101
AD_CSF40_b4.130N	AD	Male	56	Black or African American	E4/4	197.443	67.8072	38.22
AD_CSF40_b4.131N	AD	Female	52	Caucasian or White	E3/3	321.473	213.71	91.0604
AD_CSF40_b5.128N	AD	Male	74	Caucasian or White	E4/4	260.704	285.259	21.2184
AD_CSF40_b5.129N	AD	Female	61	American Indian or Alaska Native	E3/3	206.434	157.768	63.1348
AD_CSF40_b5.131N	AD	Male	75	Black or African American	E4/4	223.439	59.0283	29.5865
AD_CSF40_b5.131C	AD	Male	51	Black or African American	E3/3	321.524	111.428	56.2297
AD_CSF40_b1.128C	Normal	Male	61	Caucasian or White	E3/4	663.708	61.8864	49.2558
AD_CSF40_b1.129C	Normal	Female	55	Black or African American	E2/4	520.718	29.3779	16.4176
AD_CSF40_b1.130C	Normal	Female	68	Caucasian or White	E3/3	553.581	36.7608	23.7699
AD_CSF40_b2.128N	Normal	Male	82	Caucasian or White	E3/3	464.333	16.9765	17.5186
AD_CSF40_b2.130N	Normal	Male	49	Caucasian or White	E3/3	616.847	40.3298	35.4149
AD_CSF40_b2.130C	Normal	Female	66	Black or African American	E3/2	445.035	26.6696	27.6782
AD_CSF40_b2.131C	Normal	Female	70	Black or African American	E3/3	467.798	22.6046	19.1568
AD_CSF40_b3.128N	Normal	Male	69	Black or African American	E3/3	467.35	22.96	22.56
AD_CSF40_b3.129N	Normal	Male	80	Caucasian or White	E3/4	553.53	44.1664	13.1215
AD_CSF40_b3.129C	Normal	Male	81	Caucasian or White	E3/3	608.817	76.1979	40.0739
AD_CSF40_b3.131N	Normal	Male	67	Caucasian or White	E3/3	745.793	54.8927	28.1527
AD_CSF40_b4.128N	Normal	Female	62	Caucasian or White	E3/4	690.643	31.7055	25.7481
AD_CSF40_b4.129N	Normal	Male	76	Caucasian or White	E3/3	492.436	40.2214	19.3577
AD_CSF40_b4.130C	Normal	Female	72	Black or African American	E3/3	402.431	40.6586	32.3148
AD_CSF40_b4.131C	Normal	Female	60	Caucasian or White	E3/3	528.273	32.9156	21.4245
AD_CSF40_b5.128C	Normal	Female	80	Black or African American	E2/3	596.07	31.7458	25.9631
AD_CSF40_b5.129C	Normal	Male	79	Caucasian or White	E2/3	650.644	79.9172	19.4817
AD_CSF40_b5.130N	Normal	Male	64	Caucasian or White	E3/3	495.68	45.2198	24.0265
AD_CSF40_b5.130C	Normal	Male	72	Black or African American	E3/3	598.977	59.7506	23.8719
