# Supplementary material for: Lactylation of tau in human Alzheimer's disease brains
Source: Alzheimers Dement. 2024 Dec 30;21(2):e14481. doi: 10.1002/alz.14481 (PMC11851134; doi:10.1002/alz.14481)
Supplement: Supplementary file 5 — Supporting Information [file ALZ-21-e14481-s007.xlsx]

## Sheet: Sheet1
						Ubiquitin
						Lacytlation
						Acetylation								Disease State	AD	AD	AD	AD	AD	AD	AD	AD	AD	AD	AD	AD	AD	AD	AD	AD	AD	AD	AD	AD	AD	AD	AD	AD	AD	AD	AD	AD	AD	AD	AD	AD	AD	AD	AD
						Phosphorylation								Cohort	Cohort 1	Cohort 1	Cohort 1	Cohort 1	Cohort 2	Cohort 1	Cohort 1	Cohort 2	Cohort 1	Cohort 1	Cohort 2	Cohort 2	Cohort 2	Cohort 2	Cohort 2	Cohort 2	Cohort 2	Cohort 2	Cohort 1	Cohort 1	Cohort 1	Cohort 1	Cohort 1	Cohort 1	Cohort 1	Cohort 2	Cohort 1	Cohort 1	Cohort 2	Cohort 2	Cohort 2	Cohort 1	Cohort 1	Cohort 1	Cohort 1
	Confidence	Master Protein Accessions	Master Protein Descriptions	Positions in Master Proteins	Annotated Sequence	Modifications	# PSMs	Grouped Abundances Count: AD, n=47	Grouped Abundances Count: Ctrl, n=38	Abundance Ratio: (AD) / (Ctrl)	Abundance Ratio (log2): (AD) / (Ctrl)	Abundance Ratio P-Value: (AD) / (Ctrl)	Abundances (Grouped): AD	Abundances (Grouped): Ctrl	Abundances (Normalized): F1: Sample, AD, Cohort1	Abundances (Normalized): F2: Sample, AD, Cohort1	Abundances (Normalized): F3: Sample, AD, Cohort1	Abundances (Normalized): F4: Sample, AD, Cohort1	Abundances (Normalized): F5: Sample, AD, Cohort2	Abundances (Normalized): F6: Sample, AD, Cohort1	Abundances (Normalized): F7: Sample, AD, Cohort1	Abundances (Normalized): F8: Sample, AD, Cohort2	Abundances (Normalized): F9: Sample, AD, Cohort1	Abundances (Normalized): F10: Sample, AD, Cohort1	Abundances (Normalized): F11: Sample, AD, Cohort2	Abundances (Normalized): F12: Sample, AD, Cohort2	Abundances (Normalized): F13: Sample, AD, Cohort2	Abundances (Normalized): F14: Sample, AD, Cohort2	Abundances (Normalized): F16: Sample, AD, Cohort2	Abundances (Normalized): F17: Sample, AD, Cohort2	Abundances (Normalized): F18: Sample, AD, Cohort2	Abundances (Normalized): F19: Sample, AD, Cohort2	Abundances (Normalized): F20: Sample, AD, Cohort1	Abundances (Normalized): F21: Sample, AD, Cohort1	Abundances (Normalized): F22: Sample, AD, Cohort1	Abundances (Normalized): F24: Sample, AD, Cohort1	Abundances (Normalized): F25: Sample, AD, Cohort1	Abundances (Normalized): F26: Sample, AD, Cohort1	Abundances (Normalized): F27: Sample, AD, Cohort1	Abundances (Normalized): F28: Sample, AD, Cohort2	Abundances (Normalized): F29: Sample, AD, Cohort1	Abundances (Normalized): F30: Sample, AD, Cohort1	Abundances (Normalized): F31: Sample, AD, Cohort2	Abundances (Normalized): F32: Sample, AD, Cohort2	Abundances (Normalized): F33: Sample, AD, Cohort2	Abundances (Normalized): F34: Sample, AD, Cohort1	Abundances (Normalized): F35: Sample, AD, Cohort1	Abundances (Normalized): F36: Sample, AD, Cohort1	Abundances (Normalized): F37: Sample, AD, Cohort1
	High	P10636	Microtubule-associated protein tau OS=Homo sapiens OX=9606 GN=MAPT PE=1 SV=5	P10636 [560-574]	[R].LQTAPVPMPDLKNVK.[S]	1xOxidation [M8]; 1xDelta:H(4)C(3)O(2) [K]; 1xAcetyl [K12(100)]	26	41	25	1.219	0.29	0.634277	6.5687e+06	6.60214e+06		2.99057e+06	453728	423455	6.69285e+06	2.75936e+06	395113	2.23389e+07	1.03962e+07	1.28568e+06	5.405e+06	2.94568e+07	3.73491e+06	3.73557e+07	5.53249e+07	1.86144e+07	1.15455e+07	1.17212e+07			4.791e+06		4.31026e+06	589496	4.01751e+06	8.09083e+06	878594		1.19118e+07	1.3001e+07	2.32324e+06	1.43284e+06	7.95581e+07	2.45009e+08	632614
	High	P10636	Microtubule-associated protein tau OS=Homo sapiens OX=9606 GN=MAPT PE=1 SV=5	P10636 [575-584]	[K].SKIGSTENLK.[H]	1xDelta:H(4)C(3)O(2) [K2]	1	0	0
	High	P10636	Microtubule-associated protein tau OS=Homo sapiens OX=9606 GN=MAPT PE=1 SV=5	P10636 [616-634]	[K].HVPGGGSVQIVYKPVDLSK.[V]	1xDelta:H(4)C(3)O(2) [K13]	3	6	0	100	6.64	1e-17	2.75691e+06										1.88069e+06
	High	P10636	Microtubule-associated protein tau OS=Homo sapiens OX=9606 GN=MAPT PE=1 SV=5	P10636 [616-638]	[K].HVPGGGSVQIVYKPVDLSKVTSK.[C]	1xDelta:H(4)C(3)O(2) [K]; 1xAcetyl [K13(99.4)]	2	9	0	100	6.64	1e-17	3.23427e+06							8.86185e+06							1.25e+06						3.23427e+06		5.1337e+06		8.77421e+06	1.38224e+06	1.28773e+06										6.10286e+06
	High	P10636	Microtubule-associated protein tau OS=Homo sapiens OX=9606 GN=MAPT PE=1 SV=5	P10636 [616-638]	[K].HVPGGGSVQIVYKPVDLSKVTSK.[C]	1xGG [K13]; 1xDelta:H(4)C(3)O(2) [K23]; 1xAcetyl [K19(100)]	3	7	3	1.471	0.56	0.393631	1.10372e+06	771462						1.54246e+06															1.60521e+06		2.29351e+06							946834	246129				1.10372e+06
	High	P10636	Microtubule-associated protein tau OS=Homo sapiens OX=9606 GN=MAPT PE=1 SV=5	P10636 [639-657]	[K].CGSLGNIHHKPGGGQVEVK.[S]	1xPropionamide [C1]; 1xDelta:H(4)C(3)O(2) [K10]; 1xPhospho [S3(100)]	30	44	31	4.922	2.3	0.00104375	3.75906e+07	1.06115e+07	6.42034e+07	7.82957e+08	1.92569e+08	6.71055e+07	5.71328e+07	2.07974e+07	1.91789e+08	6.49429e+07	1.45797e+08	8.17079e+07		8.52611e+07	6.70233e+07	9.56929e+06	2.35407e+06	1.93199e+07	134619		2.75056e+07	3.61292e+07	6.45422e+07	3.48082e+07	4.4531e+07	3.43979e+07	3.48687e+07	453911	7.9242e+06	1.89e+07	1.61885e+06	771820	745053	4.84804e+07	5.35402e+07	3.91111e+07	5.69963e+07
	High	P10636	Microtubule-associated protein tau OS=Homo sapiens OX=9606 GN=MAPT PE=1 SV=5	P10636 [6-23]	[R].QEFEVMEDHAGTYGLGDR.[K]		432			2.852	1.51	0.0290318	2.86768e+07	1.24201e+07	4.70905e+08	2.86768e+07	1.28637e+07	1.86794e+07	1.16694e+07	1.28033e+08	2.11258e+07	2.6301e+07	5.32503e+08	1.57551e+08	2.1494e+07	1.92876e+08	1.86515e+07	7.03701e+07	1.36547e+07	2.4983e+07	1.22853e+07	3.00483e+07	8.85409e+07	8.13787e+06	1.3277e+08	1.2145e+07	9.55674e+07	6.15738e+07	6.23362e+07	2.14684e+07	7.82769e+06	1.45479e+07	1.84603e+07	8.31119e+06	3.07158e+07	2.63977e+07	1.27168e+08	2.96589e+07	4.10556e+08
	High	P10636	Microtubule-associated protein tau OS=Homo sapiens OX=9606 GN=MAPT PE=1 SV=5	P10636 [6-23]	[R].QEFEVMEDHAGTYGLGDR.[K]	1xOxidation [M6]	294			9.527	3.25	4.12949e-06	3.46883e+07	3.16709e+06	5.10112e+07	4.2561e+07		8.37331e+06	1.08607e+08	4.00593e+07	1.88008e+06	1.95579e+08	8.12595e+07	4.77446e+07	5.96501e+07	3.84154e+08	2.11804e+06	4.16029e+08	2.55582e+07	1.594e+08	1.60875e+08	2.13342e+08	3.00374e+07	941170	7.06185e+07		1.46642e+07	1.24917e+07	1.32979e+07	862308		8.8576e+06	721745	1.05467e+06	327192	8.40982e+06	2.42217e+07	6.34809e+06	8.31038e+07
	High	P10636	Microtubule-associated protein tau OS=Homo sapiens OX=9606 GN=MAPT PE=1 SV=5	P10636 [6-24]	[R].QEFEVMEDHAGTYGLGDRK.[D]		131			3.307	1.73	0.0131259	1.5338e+07	4.17894e+06	1.23416e+08	6.03155e+06		1.48043e+06	1.82052e+07	3.5565e+07		1.61168e+07	1.41323e+08	7.02764e+07	4.82186e+07	5.22438e+07	2.15004e+07	2.63134e+06	3.55985e+06	4.58383e+06	6.39581e+06	1.06328e+07	1.21569e+07	1.49339e+06	3.88288e+07	2.02768e+06	1.78832e+07	2.08491e+07	1.6017e+07	7.51163e+06	2.48395e+06	7.41808e+06	3.66489e+07	2.10412e+07	1.10789e+07	2.55899e+06	8.76506e+07	1.8123e+07	2.07089e+08
	High	P10636	Microtubule-associated protein tau OS=Homo sapiens OX=9606 GN=MAPT PE=1 SV=5	P10636 [6-24]	[R].QEFEVMEDHAGTYGLGDRK.[D]	1xOxidation [M6]	74			3.547	1.83	0.0087785	8.80086e+06	2.75433e+06	1.05426e+07			1.14637e+06	2.81744e+07	4.47205e+06	406348	5.61483e+07	4.31969e+06	3.75475e+06	9.24466e+06	9.67383e+07	2.9835e+07	8.58132e+07	2.07336e+06	4.20376e+07	3.64749e+07	6.8136e+07	722260	1.82286e+06	5.70584e+06	2.25287e+06	4.74779e+06	639187	3.73573e+06	5.74622e+07	1.06609e+06	1.29218e+06	8.76027e+07	6.66628e+07	3.38525e+06	5.32134e+06	1.45719e+07	8.37835e+06	6.58893e+06
	High	P10636	Microtubule-associated protein tau OS=Homo sapiens OX=9606 GN=MAPT PE=1 SV=5	P10636 [24-44]	[R].KDQGGYTMHQDQEGDTDAGLK.[E]		98			2.107	1.08	0.115345	1.70124e+07	9.39943e+06	1.33623e+08		2.4317e+06	2.4535e+06	5.23268e+07	5.71319e+07	2.78017e+06	5.4809e+07	2.05399e+08	7.06388e+07	6.46446e+06	1.17366e+08	1.70124e+07	6.53564e+06	2.29174e+06	1.36395e+07	645379	2.31618e+07	3.75129e+07	1.10098e+07	5.98264e+07	7.81552e+06	1.12899e+07	7.9109e+06	6.29205e+06	2.33084e+07	1.5309e+07	3.69694e+06	5.44681e+07	2.52142e+07	1.36811e+07	1.77577e+07	1.76335e+07	6.20708e+06	3.67663e+07
	High	P10636	Microtubule-associated protein tau OS=Homo sapiens OX=9606 GN=MAPT PE=1 SV=5	P10636 [24-44]	[R].KDQGGYTMHQDQEGDTDAGLK.[E]	1xOxidation [M8]	141			6.186	2.63	0.000185693	1.64522e+07	2.99841e+06	2.78557e+07	2.65492e+07	2.64234e+06	504582	6.2118e+07	1.82493e+07	5.79261e+06	1.04661e+08	5.27501e+07	2.16654e+07	1.64522e+07	1.63068e+08	9.55739e+06	1.65447e+08	4.14422e+06	6.51708e+07	6.26994e+07	8.35681e+07	1.53747e+07	8.03705e+06	1.97295e+07	2.73692e+06	1.24295e+07	3.86547e+06	5.68998e+06	6.83891e+06	2.81378e+06	7.03301e+06	9.5604e+06	7.69887e+06	3.0533e+06	1.78035e+07	6.91299e+06	4.03608e+06	8.80391e+06
	High	P10636	Microtubule-associated protein tau OS=Homo sapiens OX=9606 GN=MAPT PE=1 SV=5	P10636 [24-44]	[R].KDQGGYTMHQDQEGDTDAGLK.[E]	1xOxidation [M8]; 1xAcetyl [K1(100)]	1
	High	P10636	Microtubule-associated protein tau OS=Homo sapiens OX=9606 GN=MAPT PE=1 SV=5	P10636 [24-67]	[R].KDQGGYTMHQDQEGDTDAGLKESPLQTPTEDGSEEPGSETSDAK.[S]		1			100	6.64	1e-17	4.61884e+06																																				4.61884e+06
	High	P10636	Microtubule-associated protein tau OS=Homo sapiens OX=9606 GN=MAPT PE=1 SV=5	P10636 [24-67]	[R].KDQGGYTMHQDQEGDTDAGLKESPLQTPTEDGSEEPGSETSDAK.[S]	1xOxidation [M8]	2			100	6.64	1e-17	1.31789e+06
	High	P10636	Microtubule-associated protein tau OS=Homo sapiens OX=9606 GN=MAPT PE=1 SV=5	P10636 [25-44]	[K].DQGGYTMHQDQEGDTDAGLK.[E]		127			5.5	2.46	0.000462632	1.14171e+07	1.67442e+06	6.03397e+07	5.50333e+06			2.05875e+07	2.37159e+07	2.41571e+06	4.09111e+07	9.51318e+07	2.75287e+07		1.13725e+08	3.70293e+06	2.09356e+06	1.74271e+06	1.15332e+07		1.98287e+07	1.14171e+07	1.23772e+06	2.54775e+07	1.62019e+06	1.44551e+07	1.0724e+07	7.3257e+06	2.11069e+06	1.25726e+06	5.06095e+06	2.72884e+06		2.70088e+06	6.35122e+06	1.25911e+07	3.3565e+06	2.97722e+07
	High	P10636	Microtubule-associated protein tau OS=Homo sapiens OX=9606 GN=MAPT PE=1 SV=5	P10636 [25-44]	[K].DQGGYTMHQDQEGDTDAGLK.[E]	1xOxidation [M7]	128			6.862	2.78	7.94586e-05	8.44008e+06	1.24687e+06	1.89782e+07	1.34924e+06	1.93138e+06	2.16319e+06	5.02711e+07	1.15451e+07	5.40139e+06	9.80303e+07	4.27516e+07	1.02823e+07	1.85706e+07	1.91099e+08	1.62375e+06	1.58196e+08	3.92467e+06	5.41782e+07	6.5527e+07	7.3738e+07	5.29296e+06		1.27197e+07		1.44469e+06	1.56501e+06	1.44802e+06	1.56555e+06					609447		3.67031e+06	21302	6.92791e+06
	High	P10636	Microtubule-associated protein tau OS=Homo sapiens OX=9606 GN=MAPT PE=1 SV=5	P10636 [45-67]	[K].ESPLQTPTEDGSEEPGSETSDAK.[S]		148			3.355	1.75	0.012116	1.85015e+07	5.37031e+06				5.93264e+06	2.20187e+07	1.04796e+07		5.17768e+07	2.57005e+07		7.55463e+06	1.66583e+08	1.85015e+07	6.08604e+07	7.44032e+06	3.72224e+07	3.92339e+07	5.45096e+07			6.61524e+06					1.10438e+07			9.40295e+06	4.60798e+06	7.40702e+06				3.0208e+07
	High	P10636	Microtubule-associated protein tau OS=Homo sapiens OX=9606 GN=MAPT PE=1 SV=5	P10636 [68-87]	[K].STPTAEDVTAPLVDEGAPGK.[Q]		110			4.764	2.25	0.00131218	2.59954e+07	4.50394e+06	8.74145e+07	2.05229e+07	6.18771e+06	1.24335e+06	1.64835e+07	2.59954e+07	4.67075e+06	3.1355e+07	5.01471e+07	1.51521e+07	5.29773e+06	6.80574e+07	2.22147e+07	6.16107e+07	8.82034e+06	2.62174e+07	4.11147e+07	4.99965e+07	3.09502e+07	2.24646e+07	3.72832e+07	2.89873e+07	2.47568e+07	2.51896e+07	2.01166e+07	7.12156e+06	2.14586e+07	1.07964e+07	8.14351e+06	1.57216e+06	6.76481e+06	5.30326e+07	4.04613e+07	5.97475e+07	6.83796e+07
	High	P10636	Microtubule-associated protein tau OS=Homo sapiens OX=9606 GN=MAPT PE=1 SV=5	P10636 [68-87]	[K].STPTAEDVTAPLVDEGAPGK.[Q]	1xPhospho [S1(98.8)]	4			0.584	-0.78	0.316367	1.06591e+06	2.21557e+06			918691	4.75499e+06	1.0123e+06	1.05898e+06	4.16975e+06		4.71506e+06	2.45823e+07		2.64702e+06	353735	4.62838e+06			3.94569e+06	1.92064e+06		1.13919e+06	197721	498014			578128		740357	966745						2.26429e+06	750197
	High	P10636	Microtubule-associated protein tau OS=Homo sapiens OX=9606 GN=MAPT PE=1 SV=5	P10636 [139-164]	[R].EPGPPGLSHQLMSGMPGAPLLPEGPR.[E]		4			0.314	-1.67	0.0244032	1.58152e+06	3.35456e+06																					2.29516e+06				433853
	High	P10636	Microtubule-associated protein tau OS=Homo sapiens OX=9606 GN=MAPT PE=1 SV=5	P10636 [139-164]	[R].EPGPPGLSHQLMSGMPGAPLLPEGPR.[E]	2xOxidation [M12; M15]	1			0.826	-0.28	0.759871	1.59602e+06	1.53258e+06						1.59602e+06			257959			1.67313e+06			2.9077e+06		2.41214e+06	1.98227e+06	920424	593602				985594						464366				993810
	High	P10636	Microtubule-associated protein tau OS=Homo sapiens OX=9606 GN=MAPT PE=1 SV=5	P10636 [169-182]	[R].QPSGTGPEDTEGGR.[H]		6			2.15	1.1	0.106212	516113	205937		536757	1.13583e+06	1.26516e+06	1.17776e+06	314782		260953	656216		411891	2.5702e+06	299636	570603	140790	337462	115315	785235	337360		2.1751e+06	212360	3.67982e+06	148947	724114	251741	896265	131896				1.91819e+06	397704	351443	985936
	High	P10636	Microtubule-associated protein tau OS=Homo sapiens OX=9606 GN=MAPT PE=1 SV=5	P10636 [183-189]	[R].HAPELLK.[H]		1			12.223	3.61	3.30192e-07	704382	57625.3									1.51883e+06		1.09693e+06					54250.1	1.6874e+06								264346							452311			102439
	High	P10636	Microtubule-associated protein tau OS=Homo sapiens OX=9606 GN=MAPT PE=1 SV=5	P10636 [237-251]	[K].ASPAQDGRPPQTAAR.[E]		2			0.892	-0.17	0.879466	1.03942e+06	1.22294e+06						2.77552e+06		888607				3.98685e+06		697226	2.04451e+06	627937	1.03942e+06	387383		1.29236e+06		788157		1.00251e+06				2.07761e+06				3.37294e+06	236527		1.34368e+06
	High	P10636	Microtubule-associated protein tau OS=Homo sapiens OX=9606 GN=MAPT PE=1 SV=5	P10636 [252-274]	[R].EATSIPGFPAEGAIPLPVDFLSK.[V]		5			8.586	3.1	1.10243e-05	1.03232e+06	120231																																	1.53967e+06	1.37299e+06
	High	P10636	Microtubule-associated protein tau OS=Homo sapiens OX=9606 GN=MAPT PE=1 SV=5	P10636 [275-291]	[K].VSTEIPASEPDGPSVGR.[A]		10			1.249	0.32	0.600207	2.46351e+06	1.49933e+06					759787	785376		1.21531e+06	2.47336e+06	1.18928e+06		6.78633e+06		2.57794e+06	2.20965e+06	1.89012e+06	3.1753e+06	3.84631e+06	2.46351e+06	3.69375e+06	2.83657e+06		704706	2.0716e+06	2.06878e+06	2.70733e+06	420428		6.46275e+06	6.66179e+06	1.53951e+06	611982	1.28023e+06	3.29596e+06	4.95616e+06
	High	P10636	Microtubule-associated protein tau OS=Homo sapiens OX=9606 GN=MAPT PE=1 SV=5	P10636 [314-324]	[K].EQAHSEEHLGR.[A]		2			100	6.64	1e-17	312126		746039	463599			105489		256336			1.17036e+06		61616.2							476587	394270	2.42714e+06		85728.2		312126								52499.3		18302.4
	High	P10636	Microtubule-associated protein tau OS=Homo sapiens OX=9606 GN=MAPT PE=1 SV=5	P10636 [325-338]	[R].AAFPGAPGEGPEAR.[G]		14			2.606	1.38	0.0452877	1.77061e+07	2.54028e+06	2.10983e+06		3.44469e+06	5.62897e+06	1.37321e+06	2.08024e+07		3.67512e+07	2.90043e+07	4.54307e+06	8.10343e+06	2.01587e+07	3.66554e+07	1.8738e+07	3.7707e+07	2.7245e+07	1.77061e+07	3.54529e+07	2.2277e+06	1.47699e+06	2.80603e+07	1.52106e+06	1.53371e+07		1.28629e+06	2.2702e+07	1.05785e+06	5.23637e+06	2.34899e+07	8.7893e+07	4.57445e+07	6.32957e+06		3.47829e+06	6.76722e+06
	High	P10636	Microtubule-associated protein tau OS=Homo sapiens OX=9606 GN=MAPT PE=1 SV=5	P10636 [339-347]	[R].GPSLGEDTK.[E]		4			0.546	-0.87	0.25485	4.3077e+06	9.53111e+06	2.66295e+06		1.10805e+07	2.35215e+07	1.07145e+08		1.84002e+07	6.15511e+06				7.59738e+07	2.24187e+07	290102	2.00708e+06	7.01443e+06	2.54e+06	2.11444e+06	1.46981e+07		6.27472e+06	5.85263e+06	935936	305604	169739	4.60331e+07	1.52519e+06	338262	5.9496e+07	3.93742e+07	1.88599e+07		564052	3.53313e+06	2.86727e+06
	High	P10636	Microtubule-associated protein tau OS=Homo sapiens OX=9606 GN=MAPT PE=1 SV=5	P10636 [348-357]	[K].EADLPEPSEK.[Q]		2
	High	P10636	Microtubule-associated protein tau OS=Homo sapiens OX=9606 GN=MAPT PE=1 SV=5	P10636 [414-440]	[K].HPTPGSSDPLIQPSSPAVCPEPPSSPK.[Y]	1xPropionamide [C19]	3			1.359	0.44	0.487627	1.09388e+06	892942						1.52619e+06		2.21945e+06	462706							987890	4.24312e+06										3.88255e+06							873909
	High	P10636	Microtubule-associated protein tau OS=Homo sapiens OX=9606 GN=MAPT PE=1 SV=5	P10636 [414-440]	[K].HPTPGSSDPLIQPSSPAVCPEPPSSPK.[Y]	1xPropionamide [C19]; 1xPhospho [S/T]	1
	High	P10636	Microtubule-associated protein tau OS=Homo sapiens OX=9606 GN=MAPT PE=1 SV=5	P10636 [441-448]	[K].YVSSVTSR.[T]		2			3.147	1.65	0.017281	755871	230950	1.59394e+06					1.03281e+06			809715	264812		3.03152e+06		3.3527e+06	450379	2.34118e+06	591813	1.45049e+06		451175	569123	705607	434661										652563	533589	418889
	High	P10636	Microtubule-associated protein tau OS=Homo sapiens OX=9606 GN=MAPT PE=1 SV=5	P10636 [461-472]	[K].GADGKTKIATPR.[G]		1			5.732	2.52	0.000337491	4.35888e+06	634919												2.00699e+06	1.49929e+07		581567										1.3667e+07	4.35888e+06		2.21256e+07				1.47456e+07	224360
	High	P10636	Microtubule-associated protein tau OS=Homo sapiens OX=9606 GN=MAPT PE=1 SV=5	P10636 [473-480]	[R].GAAPPGQK.[G]		16			10.194	3.35	2.12857e-06	2.65499e+06	337034	342394	2.29826e+06	1.35008e+06			2.65499e+06	1.97421e+06		1.23506e+07	9.68279e+06									1.03238e+07	1.44187e+06	1.00266e+07	534643	8.42483e+06	2.85133e+06	5.60164e+06			1.70571e+06				1.32828e+06	2.51446e+06	515319	2.55904e+06
	High	P10636	Microtubule-associated protein tau OS=Homo sapiens OX=9606 GN=MAPT PE=1 SV=5	P10636 [488-497]	[R].IPAKTPPAPK.[T]	1xPhospho [T5(100)]	12			3.747	1.91	0.00631896	4.19208e+06	769958	2.75359e+06	1.44698e+06			9.42477e+07	3.75041e+06			2.50494e+06	7.31347e+06		3.60801e+07	2.42849e+06	492977	459406	420321	1.82413e+06	36322.8	4.91661e+06	613772	4.19208e+06	447756	5.13476e+06	6.54477e+06	4.91377e+06				4.23061e+06	4.3501e+06	1.59893e+06		1.99293e+06	9.17135e+06	3.81677e+06
	High	P10636	Microtubule-associated protein tau OS=Homo sapiens OX=9606 GN=MAPT PE=1 SV=5	P10636 [488-507]	[R].IPAKTPPAPKTPPSSGEPPK.[S]	2xPhospho [T5(100); T11(100)]	13
	High	P10636	Microtubule-associated protein tau OS=Homo sapiens OX=9606 GN=MAPT PE=1 SV=5	P10636 [492-497]	[K].TPPAPK.[T]		36			6.116	2.61	0.000203395	4.81883e+06	861570	9.19723e+07	8.48605e+06	1.722e+06			7.67301e+06	2.67222e+06		2.62602e+07	3.1615e+07			4.18665e+06						2.61115e+07	2.78315e+06	3.31885e+07	570796	1.6427e+07	7.11235e+06	6.80961e+06	3.53442e+06	38210.7	3.07936e+06	3.06597e+06	3.81474e+06	4.13256e+06	1.12418e+06	5.63131e+06	941179	5.54646e+06
	High	P10636	Microtubule-associated protein tau OS=Homo sapiens OX=9606 GN=MAPT PE=1 SV=5	P10636 [492-507]	[K].TPPAPKTPPSSGEPPK.[S]	1xPhospho [T7(100)]	516			9.835	3.3	3.02907e-06	5.00659e+07	5.08484e+06	1.75492e+08	4.54759e+07	1.4965e+07		6.00628e+07	1.17145e+08	1.31415e+07	8.48622e+07	2.75658e+08	1.09033e+08	7.68337e+06	1.5849e+08	2.13107e+07	7.622e+07	2.55052e+07	5.01235e+07	4.15754e+07	6.68215e+07	8.27487e+07	8.9321e+06	1.38112e+08	4.17907e+06	7.76874e+07	5.00084e+07	5.68826e+07	5.04237e+06	1.21737e+06	1.34504e+07	9.53471e+06	7.41721e+06	35333626	1.09336e+07	4.95577e+07	7.18501e+06	1.3104e+08
	High	P10636	Microtubule-associated protein tau OS=Homo sapiens OX=9606 GN=MAPT PE=1 SV=5	P10636 [492-511]	[K].TPPAPKTPPSSGEPPKSGDR.[S]	1xPhospho [T7(100)]	66			6.91	2.79	7.49866e-05	4.52694e+06	872808	2.96718e+06				971447	6.69576e+06			2.54365e+06	4.7025e+06		2.53364e+06						2.16235e+06	5.10223e+06		7.42151e+06		2.20133e+07	7.97351e+06	1.1023e+07		224411	6.62913e+06				2.17881e+06	6.49799e+06	1.78863e+06	2.96352e+07
	High	P10636	Microtubule-associated protein tau OS=Homo sapiens OX=9606 GN=MAPT PE=1 SV=5	P10636 [498-507]	[K].TPPSSGEPPK.[S]		510			8.575	3.1	1.11532e-05	1.3605e+08	2.04526e+07	4.72953e+08	1.06803e+08	5.19695e+07	3.85105e+07	3.04795e+08	1.3605e+08	1.35887e+08	4.85535e+08	4.64928e+08	2.85062e+08	5.45232e+07	8.90393e+08	1.30805e+08	5.52874e+08	4.98983e+07	3.26593e+08	2.28188e+08	5.8727e+08	3.52277e+08	5.62024e+07	4.52406e+08	3.1324e+07	2.5625e+08	7.52901e+07	1.39743e+08	9.16925e+07	3.65501e+06	7.12192e+07	1.18317e+08	3.02154e+07	6.90573e+07	2.96008e+07	6.63649e+07	4.28508e+07	1.17544e+08
	High	P10636	Microtubule-associated protein tau OS=Homo sapiens OX=9606 GN=MAPT PE=1 SV=5	P10636 [498-507]	[K].TPPSSGEPPK.[S]	1xPhospho [T1(100)]	57			0.927	-0.11	0.940244	8.57304e+06	8.72217e+06	1.46401e+06	309608	472089		1.28187e+07	1.47653e+07	379402	2.9287e+07	2.04771e+06	581731	9.66669e+06	4.04576e+07	9.31001e+06	4.55055e+07	8.64166e+06	2.43704e+07	8.50497e+06	1.83443e+07	1.32191e+07	1.38263e+07	1.20678e+07	1.12791e+07	1.10935e+07	1.21508e+07	1.16467e+07	1.81891e+06	404159		1.28659e+06	1.32758e+06	1.75239e+06		297948	4.6191e+06	1.34196e+07
	High	P10636	Microtubule-associated protein tau OS=Homo sapiens OX=9606 GN=MAPT PE=1 SV=5	P10636 [498-511]	[K].TPPSSGEPPKSGDR.[S]		103			4.537	2.18	0.00183925	1.25333e+07	3.35658e+06	5.92319e+07	2.24273e+06	3.08843e+06	2.52188e+06	2.66235e+06	6.35835e+06	4.24538e+06	8.45239e+06	3.20712e+07	2.72206e+07	1.16279e+06	2.88732e+07	5.88098e+06	1.51251e+07	9.8963e+06	1.02132e+07	9.67944e+06	1.48546e+07	1.24957e+07	1.99649e+07	1.35302e+07	9.91211e+06	6.21045e+07	1.57963e+07	2.23193e+07	2.46107e+07	4.30211e+06	2.88443e+07	7.8058e+07	6.33516e+07	1.26798e+07	8.54836e+06	1.13443e+07	7.31577e+06	2.23697e+07
	High	P10636	Microtubule-associated protein tau OS=Homo sapiens OX=9606 GN=MAPT PE=1 SV=5	P10636 [498-511]	[K].TPPSSGEPPKSGDR.[S]	1xPhospho [S11(100)]	25			0.527	-0.92	0.226842	5.5479e+06	1.04605e+07	2.06996e+06				9.61187e+06	1.67633e+07		5.61703e+06	1.43496e+06	9.78407e+06		1.73237e+07	6.99178e+06	8.29492e+06	124342	4.09691e+06	2.53369e+06	6.60966e+06	1.43399e+07	1.78577e+07	1.23267e+07	4.6627e+06	4.64557e+06	4.73937e+06	5.92591e+06	7.53453e+06	5.93127e+06	9.65626e+06	3.63584e+07	1.02315e+07	10939082	8.16896e+06	223426		5.06417e+06
	High	P10636	Microtubule-associated protein tau OS=Homo sapiens OX=9606 GN=MAPT PE=1 SV=5	P10636 [512-526]	[R].SGYSSPGSPGTPGSR.[S]		163			1.009	0.01	0.922879	3.60567e+07	3.5537e+07	3.68771e+07	3.8118e+07	1.89914e+07	2.99676e+07	6.53088e+07	3.03927e+07	2.03586e+07	4.95273e+07	2.78871e+07	6.46463e+07		5.64554e+07	2.32858e+07	4.81952e+07	3.24476e+07	2.9678e+07	2.92659e+07	1.02333e+08	2.39559e+07	3.40533e+07	4.40579e+07	2.32709e+07	3.58195e+07	2.07634e+07	3.46164e+07	2.90231e+07	3.62954e+07	3.95345e+07	3.74863e+07	2.76108e+07	1.90898e+07	5.55237e+07	5.22705e+07	6.01282e+07	2.73778e+07
	High	P10636	Microtubule-associated protein tau OS=Homo sapiens OX=9606 GN=MAPT PE=1 SV=5	P10636 [512-526]	[R].SGYSSPGSPGTPGSR.[S]	1xPhospho [S8(100)]	80			2.988	1.58	0.0228254	5.79002e+06	2.76477e+06	1.71962e+06				3.57172e+07	6.97177e+06	5.79002e+06	2.18931e+07	4.25845e+06	1.67224e+06	1.4244e+06	6.89247e+07	3.57694e+06	2.27305e+07	655146	1.69376e+07	1.9917e+07	5.39636e+07	344567		4.31013e+06		423895			3.40433e+06		422817	4.7727e+06	2.90987e+06	3.01339e+06	423685	6.13581e+06		8.06221e+06
	High	P10636	Microtubule-associated protein tau OS=Homo sapiens OX=9606 GN=MAPT PE=1 SV=5	P10636 [527-538]	[R].SRTPSLPTPPTR.[E]		15			1.135	0.18	0.73968	2.76543e+06	2.40042e+06	4.77475e+06	195559	424505		4.38512e+06	2.76543e+06		3.71881e+07	8.89129e+06	174000	1.00804e+07	5.41025e+06	1.55769e+06	8.94752e+06	2.01902e+07	2.2661e+07	2.40451e+07	1.98155e+07	320658	1.58245e+06	1.64897e+06	711207	2.50243e+06		1.20267e+06		1.09197e+06	1.24164e+06	4.83376e+06	3.66777e+06		2.41781e+06	1.90314e+06		2.29043e+06
	High	P10636	Microtubule-associated protein tau OS=Homo sapiens OX=9606 GN=MAPT PE=1 SV=5	P10636 [527-538]	[R].SRTPSLPTPPTR.[E]	1xPhospho [T3(99.3)]	30			3.868	1.95	0.00519766	6.36602e+06	1.25914e+06	502788	6.71532e+06	6.47094e+06		2.23938e+07	966140	6.26281e+06	2.23055e+07	6.13632e+06		1.01074e+06	3.72284e+07	6.57405e+07	1.84766e+07	3.56369e+06	1.31976e+07	1.2432e+07	1.67844e+07		431036	103390	1.14901e+06	3.92457e+06			5.05399e+07	313924	727100	1.46202e+08	1.13287e+08	3.86741e+07	3.83289e+06	1.44667e+07	1.58078e+07	98736.1
	High	P10636	Microtubule-associated protein tau OS=Homo sapiens OX=9606 GN=MAPT PE=1 SV=5	P10636 [527-538]	[R].SRTPSLPTPPTR.[E]	2xPhospho [T3(100); T8(100)]	91			2.194	1.13	0.0976136	6.62117e+06	2.53066e+06	655746	1.58815e+07	1.11682e+07	8.72535e+06	2.80357e+07	815012	4.22047e+06	5.53949e+07	238498	1.58971e+07	8.75019e+06	1.09631e+08	2.84595e+06	4.32845e+07	5.91748e+06	5.60353e+07	3.86954e+07	3.4311e+07	184665	1.74185e+06	611229	1.17887e+06			2.53549e+06	459744	4.63318e+06	1.8333e+06	333155	790778	586256	364755	7.80456e+06	9.83869e+06
	High	P10636	Microtubule-associated protein tau OS=Homo sapiens OX=9606 GN=MAPT PE=1 SV=5	P10636 [527-541]	[R].SRTPSLPTPPTREPK.[K]		5			0.448	-1.16	0.125246	2.16509e+06	5.12101e+06		334452			2.33706e+06				3.93361e+06	5.38975e+06	181699	3.83102e+06		6.49048e+06	3.14086e+06	2.16454e+06	3.94053e+06	2.16777e+06				2.50996e+06	205772			634315	3.90841e+06		9.48715e+06	5.70032e+06	611279	1.88878e+07	581803	125289	2.16564e+06
	High	P10636	Microtubule-associated protein tau OS=Homo sapiens OX=9606 GN=MAPT PE=1 SV=5	P10636 [527-541]	[R].SRTPSLPTPPTREPK.[K]	1xPhospho [T8(100)]	15			1.026	0.04	0.89721	783043	589556									316394	406486		3.59866e+06		1.19214e+06		604705	383573	293872	235700	1.36807e+06	250233		585565		1.52568e+06			1.17351e+06					312562	836151	783043
	High	P10636	Microtubule-associated protein tau OS=Homo sapiens OX=9606 GN=MAPT PE=1 SV=5	P10636 [527-541]	[R].SRTPSLPTPPTREPK.[K]	2xPhospho [T3(100); T8(100)]	57			1.803	0.85	0.207044	2.5319e+06	1.0458e+06			1.20515e+06		1.01339e+07	233564	1.05289e+06	2.13274e+07	1.20163e+06	1.05565e+06	913237	3.80912e+07		1.40872e+07		1.0234e+07	1.09205e+07	4.79394e+06	209589	973878	1.06223e+06		596874	1.10738e+06	607410		3.79034e+06		1.31077e+06					409744	198769
	High	P10636	Microtubule-associated protein tau OS=Homo sapiens OX=9606 GN=MAPT PE=1 SV=5	P10636 [529-538]	[R].TPSLPTPPTR.[E]		298			2.32	1.21	0.0770204	9.78506e+07	3.60598e+07	1.08919e+08	5.75011e+07	4.30995e+07	2.5563e+07	1.33175e+08	1.18003e+08	6.35774e+07	3.37863e+08	1.79496e+08	1.09546e+08	4.31614e+07	4.73846e+08	2.67491e+08	2.5829e+08	6.15326e+07	1.69931e+08	9.61319e+07	2.47765e+08	9.35773e+07	3.96252e+07	1.43565e+08	2.20503e+07	1.21285e+08	5.68236e+07	5.38773e+07	1.41201e+08	9.41054e+06	4.32383e+07	1.68809e+08	1.90761e+08	8.03623e+07	2.91224e+07	4.95981e+07	3.8757e+07	1.3518e+08
	High	P10636	Microtubule-associated protein tau OS=Homo sapiens OX=9606 GN=MAPT PE=1 SV=5	P10636 [529-538]	[R].TPSLPTPPTR.[E]	1xPhospho [T6(100)]	194			3.492	1.8	0.00960723	2.7427e+07	8.19784e+06	4.89698e+06	1.0571e+07	4.73907e+06	1.91972e+06	6.40996e+07	7.80476e+07	8.06719e+06	1.25929e+08	7.19105e+07	2.22156e+07	3.25693e+07	3.04012e+08	7.86402e+07	1.24101e+08	3.31019e+07	7.83474e+07	6.03648e+07	1.64089e+08	2.28903e+07	1.59458e+07	5.10202e+07	1.93395e+07	1.81263e+07	2.09908e+07	1.49067e+07	1.36604e+07	1.6681e+07	4.15976e+06	2.22857e+07	2.7427e+07	1.34819e+07	1.62236e+07	1.81864e+07	1.00723e+07	4.67653e+07
	High	P10636	Microtubule-associated protein tau OS=Homo sapiens OX=9606 GN=MAPT PE=1 SV=5	P10636 [529-538]	[R].TPSLPTPPTR.[E]	2xPhospho [T6(100); T/S]	8			1.78	0.83	0.216559	1.60408e+06	877961	1.44707e+06	370951			2.10321e+06			2.69415e+06			957362	4.30114e+06		5.07847e+06			1.16783e+06														533017
	High	P10636	Microtubule-associated protein tau OS=Homo sapiens OX=9606 GN=MAPT PE=1 SV=5	P10636 [529-541]	[R].TPSLPTPPTREPK.[K]		257			1.964	0.97	0.151649	5.19404e+07	2.10698e+07	8.83239e+06	1.70873e+06	1.86473e+06	1.32408e+06	5.24903e+07	1.59847e+07	1.66148e+06	8.99155e+07	5.6753e+06	8.59864e+07	3.30862e+07	1.7877e+08	1.02657e+07	4.99097e+07	4.87979e+07	5.58986e+07	3.21205e+07	5.66551e+07	5.22007e+07	1.49467e+06	9.71456e+07	4.16464e+06	1.08224e+07	5.19404e+07	9.65089e+07	3.97617e+06	2.58947e+07	9.40362e+07	2.62085e+07	2.42017e+07	5.94222e+06	6.00365e+07	7.31052e+07	3.17319e+07	7.06093e+07
	High	P10636	Microtubule-associated protein tau OS=Homo sapiens OX=9606 GN=MAPT PE=1 SV=5	P10636 [529-541]	[R].TPSLPTPPTREPK.[K]	1xPhospho [T6(100)]	229			4.851	2.28	0.00115624	2.17106e+07	4.03386e+06		1.76589e+06			3.02545e+07	3.80291e+07	799251	6.96619e+07	5.15972e+07	2.00296e+07	1.46137e+07	1.55964e+08	5.22884e+06	4.9099e+07	9.59402e+06	3.19151e+07	2.3243e+07	6.79929e+07	1.34834e+07	793807	4.55758e+07	3.86319e+06	2.20874e+07	1.66004e+07	8.73169e+06	5.32166e+06	8.29493e+06	1.70788e+06	4.79125e+06	7.70207e+06	6.5949e+06	1.23838e+07	2.13402e+07	2.39295e+07	6.56e+07
	High	P10636	Microtubule-associated protein tau OS=Homo sapiens OX=9606 GN=MAPT PE=1 SV=5	P10636 [542-547]	[K].KVAVVR.[T]		10			2.565	1.36	0.0488176	1.82674e+06	860893	5.26105e+07	4.32107e+06	453307			2.49067e+06	1.13318e+06		6.24394e+07	8.65171e+06			41507.3						6.48394e+06	1.82674e+06	5.95114e+06	1.03279e+06	1.74924e+07	8.14826e+06	1.78177e+06	609438	24790.8	1.38804e+06	754104	891685		916853	3.07447e+06	1.52478e+06	4.72332e+06
	High	P10636	Microtubule-associated protein tau OS=Homo sapiens OX=9606 GN=MAPT PE=1 SV=5	P10636 [542-551]	[K].KVAVVRTPPK.[S]	1xPhospho [T7(100)]	31			11.398	3.51	6.87201e-07	1.49626e+07	1.2043e+06	8.31124e+07	3.02216e+07	1.31321e+07	8.07778e+06	2.96682e+07	2.07613e+07	2.40955e+07	3.06446e+07	9.62419e+07	739371	1.60018e+07	2.71147e+07	1.20181e+07	3.88515e+07	399642	1.49573e+07	4.47142e+06	2.57865e+07	2.89508e+07	582268	6.39516e+07	502110	577163	368305	1.9093e+06	1.31582e+07	458243	1.11708e+07	2.07304e+07	2.36247e+07	2.11543e+06	3.57356e+06	895237	668696	1.63747e+07
	High	P10636	Microtubule-associated protein tau OS=Homo sapiens OX=9606 GN=MAPT PE=1 SV=5	P10636 [543-551]	[K].VAVVRTPPK.[S]	1xPhospho [T6(100)]	39			6.121	2.61	0.000201917	1.52015e+07	2.38773e+06	2.36079e+07	203417	2.05802e+07	1.58217e+07	1.45294e+07	4.87397e+07	1.53037e+07	3.32816e+07	4.5565e+07	1.68949e+07	5.85123e+06	4.19943e+07	1.25704e+07	1.61438e+07		8.85594e+06	5.22645e+06	1.52015e+07	2.27178e+07		7.61488e+07		3.70754e+07	1.41359e+07	1.76694e+07	9.4664e+06		9.5708e+06	7.24537e+06	8.81975e+06	4.69216e+06		910240	1.03702e+06	1.26996e+07
	High	P10636	Microtubule-associated protein tau OS=Homo sapiens OX=9606 GN=MAPT PE=1 SV=5	P10636 [543-557]	[K].VAVVRTPPKSPSSAK.[S]	1xPhospho [T6(100)]	195			11.067	3.47	9.30695e-07	1.33924e+08	1.28062e+07	1.61157e+08	9.07331e+07	6.2028e+07	2.07595e+07	1.0637e+08	3.69637e+08	4.05626e+07	2.85258e+08	3.06587e+08	1.73348e+08	3.93023e+07	3.0865e+08	4.40181e+07	2.17664e+08	7.11189e+07	1.68732e+08	1.09998e+08	2.00648e+08	2.64033e+08	9.01292e+07	4.89028e+08	5.32057e+07	4.56405e+08	2.78675e+08	2.88016e+08	1.28697e+07	1.36943e+07	1.43409e+08	3.93787e+07	3.09582e+07	6.03269e+06	2.44694e+07	1.61882e+08	3.77543e+07	2.01738e+08
	High	P10636	Microtubule-associated protein tau OS=Homo sapiens OX=9606 GN=MAPT PE=1 SV=5	P10636 [543-557]	[K].VAVVRTPPKSPSSAK.[S]	2xPhospho [T6(100); S12(99)]	194			12.047	3.59	3.85125e-07	3.7343e+07	1.88854e+06	5.32283e+07	2.5891e+06	1.22171e+06	488449	9.68723e+07	1.49945e+08		1.96412e+08	5.25283e+07	1.20438e+07	1.47417e+07	2.82716e+08	3.7343e+07	1.53992e+08		9.24172e+07	7.27081e+07	4.97398e+07	9.22116e+06	2.70835e+06	4.91138e+07	3.32408e+06	1.69557e+07	2.66579e+06	5.48281e+06	1.6843e+06	1.11035e+06		4.13863e+06	1.06024e+06	348448		5.6919e+06	523133	1.76177e+08
	High	P10636	Microtubule-associated protein tau OS=Homo sapiens OX=9606 GN=MAPT PE=1 SV=5	P10636 [548-557]	[R].TPPKSPSSAK.[S]		54			1.203	0.27	0.652754	4.59747e+06	4.66158e+06	1.39858e+06		109716	981338	2.12136e+07	858199		3.35887e+07	4.08873e+06	4.59747e+06	2.21187e+06	8.55756e+07	2.55574e+06	1.58407e+07	1.09377e+07	1.79257e+07	2.15482e+07	3.4625e+07	4.83093e+06	8.43017e+06	4.0037e+06	3.61129e+06	1.91695e+06	2.16369e+06	1.5402e+06	7.90152e+06	112707	1.15896e+06	2.59805e+06	1.52249e+07	6.94658e+06	4.08556e+06	412591	1.60428e+06	1.86901e+06
	High	P10636	Microtubule-associated protein tau OS=Homo sapiens OX=9606 GN=MAPT PE=1 SV=5	P10636 [548-557]	[R].TPPKSPSSAK.[S]	1xPhospho [S5(100)]	62			3.243	1.7	0.0146628	3.97128e+06	1.58821e+06	1.42417e+06	685322	628298		2.0404e+08	1.70598e+06		3.43004e+08	3.53103e+06	1.62822e+06	3.09684e+07	8.55949e+08	1.67795e+06	2.44844e+08	5.38326e+07	1.80984e+08	1.81207e+08	2.83278e+08		1.53579e+06	3.40746e+06	5.75233e+06	1.65808e+06	1.55057e+06	7.22043e+06	5.4562e+06	1.94357e+06	6.87812e+06	8.7236e+06	8.61227e+06	2.73929e+06	3.97128e+06	1.66733e+06	457887	2.14581e+06
	High	P10636	Microtubule-associated protein tau OS=Homo sapiens OX=9606 GN=MAPT PE=1 SV=5	P10636 [548-559]	[R].TPPKSPSSAKSR.[L]	1xPhospho [S5(100)]	1			5.487	2.46	0.00047103	1.49239e+06	249162	807829							2.26723e+06						763668			1.36705e+06	2.1883e+06									327444	1.61821e+06				1.17458e+06
	High	P10636	Microtubule-associated protein tau OS=Homo sapiens OX=9606 GN=MAPT PE=1 SV=5	P10636 [548-559]	[R].TPPKSPSSAKSR.[L]	1xGG [K10]; 1xPhospho [S7(98.9)]	1
	High	P10636	Microtubule-associated protein tau OS=Homo sapiens OX=9606 GN=MAPT PE=1 SV=5	P10636 [558-571]	[K].SRLQTAPVPMPDLK.[N]		9			2.01	1.01	0.138765	1.2244e+06	557757	1.67046e+06	622969	1.7815e+06		380530	2.93319e+06	862468	1.24824e+06			2.08889e+06	1.63501e+06	4.08987e+06	1.2244e+06		157213		1.02459e+06		1.03906e+06			5.2597e+06	2.67107e+06		1.63354e+06		984723	812103	3.84207e+06
	High	P10636	Microtubule-associated protein tau OS=Homo sapiens OX=9606 GN=MAPT PE=1 SV=5	P10636 [558-571]	[K].SRLQTAPVPMPDLK.[N]	1xOxidation [M10]	20			1.614	0.69	0.298302	1.99676e+06	1.17405e+06		903605			2.62472e+06	595554		6.71949e+06	7.10191e+06	1.0568e+06		1.06573e+07		5.31167e+06	1.85643e+06	1.99676e+06	3.50707e+06	2.88225e+06				774856		1.08906e+06	1.18739e+06	1.11667e+06	811306	1.50913e+06	2.03754e+06	3.79049e+06		414756	1.43555e+06	1.78636e+06
	High	P10636	Microtubule-associated protein tau OS=Homo sapiens OX=9606 GN=MAPT PE=1 SV=5	P10636 [560-571]	[R].LQTAPVPMPDLK.[N]		503			6.394	2.68	0.000142256	2.32566e+08	4.17293e+07	2.38973e+09	4.58762e+08	1.51775e+08	3.44074e+07	2.76971e+08	1.89055e+09	1.79263e+08	5.65537e+08	1.29321e+08	1.89422e+09	2.36511e+07	8.38746e+08	1.02642e+09	3.01775e+07	5.24255e+07	5.53998e+07	1.89714e+07	9.25357e+07	1.11698e+09	4.49189e+07	1.82932e+09	3.46197e+07	2.38388e+09	1.03128e+09	8.49045e+08	7.14761e+07	2.16933e+07	3.91842e+08	1.69528e+08	6.20656e+07	1.15576e+08	9.9478e+07	1.04809e+09	1.15875e+08	1.9482e+09
	High	P10636	Microtubule-associated protein tau OS=Homo sapiens OX=9606 GN=MAPT PE=1 SV=5	P10636 [560-571]	[R].LQTAPVPMPDLK.[N]	1xOxidation [M8]	869			15.117	3.92	3.1656e-08	4.44359e+08	2.5717e+07	5.25674e+08	3.73819e+08	1.50995e+08	1.40326e+08	1.38689e+09	5.06133e+08	1.98314e+08	3.17262e+09	5.00355e+08	2.50155e+08	6.02604e+08	4.44065e+09	2.87524e+08	1.5996e+09	2.55032e+08	1.86205e+09	1.64374e+09	2.35818e+09	5.70162e+08	2.2677e+08	6.88525e+08	1.00059e+07	6.8599e+08	6.19794e+08	8.52944e+08	3.82981e+07	3.1499e+07	1.71192e+08	4.53333e+07	5.16849e+07	6.09143e+07	3.48918e+07	2.10348e+08	6.22739e+07	4.44359e+08
	High	P10636	Microtubule-associated protein tau OS=Homo sapiens OX=9606 GN=MAPT PE=1 SV=5	P10636 [560-574]	[R].LQTAPVPMPDLKNVK.[S]		61			12.078	3.59	3.74773e-07	1.34138e+07	1.02371e+06		449843		366960	5.17676e+06	6.85904e+07	473246	9.02629e+06	5.34147e+07	3.54257e+07		1.48714e+07	2.44489e+07		1.30353e+06			458775	4.39043e+07		1.06671e+08	300692	1.02007e+08	3.18951e+07	2.78113e+07	1.40221e+07	469766	2.21964e+06	1.38673e+06	455935	1.40364e+07	3.8788e+06	2.2768e+07	280281	5.08406e+07
	High	P10636	Microtubule-associated protein tau OS=Homo sapiens OX=9606 GN=MAPT PE=1 SV=5	P10636 [560-574]	[R].LQTAPVPMPDLKNVK.[S]	1xOxidation [M8]	55			7.42	2.89	4.07806e-05	2.59665e+06	546955	1.98562e+07		1.16428e+07		2.04455e+07		9.22804e+06	2.5927e+07	817574	926663	6.55214e+06	3.37079e+07	1.08702e+07	1.88056e+07	1.76672e+06	1.02742e+07	1.00005e+07	1.43518e+07	596867	1.38638e+06		638488	368167	875383		1.58523e+06	1.22177e+06	2.21576e+06	1.83125e+06	3.46255e+06	4.52578e+06	1.85085e+06	2.25735e+06	2.59665e+06	2.06072e+06
	High	P10636	Microtubule-associated protein tau OS=Homo sapiens OX=9606 GN=MAPT PE=1 SV=5	P10636 [560-574]	[R].LQTAPVPMPDLKNVK.[S]	1xGG [K]	53			2.363	1.24	0.0711178	6.89903e+06	3.5097e+06	1.95346e+07	6.88268e+06	3.14404e+06	514508		3.5785e+07	1.30861e+06	556492	3.00572e+07	3.8215e+07		1.89113e+06	2.07635e+07		5.61212e+06	986851			1.91027e+07	6.18484e+06	2.32607e+07	6.87916e+06	5.58871e+07	1.52172e+07	4.00297e+06		648559	1.30048e+07	209092	398636	1.96765e+06	6.91542e+06	2.70916e+07	1.40988e+07	2.634e+07
	High	P10636	Microtubule-associated protein tau OS=Homo sapiens OX=9606 GN=MAPT PE=1 SV=5	P10636 [560-574]	[R].LQTAPVPMPDLKNVK.[S]	1xOxidation [M8]; 1xGG [K]	25			2.52	1.33	0.0531155	1.06137e+07	3.64413e+06		2.99057e+06	2.29811e+06	423455	1.86897e+07	3.85121e+06	395113	1.9888e+07	1.13977e+07	6.11414e+06	1.29001e+07	5.17578e+07	1.45569e+07	3.63175e+07	5.63467e+07	1.86144e+07	1.15455e+07	1.06137e+07	4.70522e+06	3.38373e+06	6.28801e+06	1.57262e+06	6.55118e+06	3.48711e+06	6.7167e+06	2.31557e+07	8.23517e+06	5.23351e+06	3.43338e+07	4.24284e+07	1.84519e+07	2.82904e+06	7.95581e+07	2.17402e+08	1.16338e+06
	High	P10636	Microtubule-associated protein tau OS=Homo sapiens OX=9606 GN=MAPT PE=1 SV=5	P10636 [575-584]	[K].SKIGSTENLK.[H]		10			0.159	-2.66	0.000296732	3.69835e+06	4.21835e+07				285443	8.93343e+06		385644	5.91085e+06	697326			2.05391e+07		3.69835e+06	621202	3.66691e+06	6.4011e+06	9.23566e+06	415510		314882	1.72289e+06	425074			552061	225434	1.31023e+06	3.00341e+07		1.38728e+07				463484
	High	P10636	Microtubule-associated protein tau OS=Homo sapiens OX=9606 GN=MAPT PE=1 SV=5	P10636 [575-584]	[K].SKIGSTENLK.[H]	1xAcetyl [K2(100)]	2			0.633	-0.66	0.40174	2.81463e+08	4.78891e+08	2.8723e+08		281379		597377	2.96474e+08			2.75811e+08	2.47839e+06		2.58496e+08	2.13761e+08				798976	173679	4.96664e+08	6.30976e+08	3.46764e+08	4.15285e+08	4.17207e+08	3.78702e+08	3.59202e+08	2.51869e+08		4.92692e+08	5.3678e+08	3.96719e+08	273602016	4.58865e+08	282434		2.64907e+08
	High	P10636	Microtubule-associated protein tau OS=Homo sapiens OX=9606 GN=MAPT PE=1 SV=5	P10636 [575-584]	[K].SKIGSTENLK.[H]	1xPhospho [S5(99.7)]	30			2.76	1.46	0.0342928	1.29464e+07	5.30724e+06	2.53738e+07			7.85408e+06	2.49848e+07	2.9468e+07	755082	4.28082e+07	4.64626e+07	3.46699e+07	4.06524e+06	7.17745e+07	1.29464e+07	2.49015e+07	203782	1.67109e+07	9.4251e+06	1.25815e+07	1.04125e+07		3.77973e+07	668572	2.63191e+07	1.42674e+07	1.06946e+07	1.21915e+07	171520	191444	2.96576e+07	2.51199e+07	8.71854e+06	344439	862981	1.03154e+06	7.06477e+07
	High	P10636	Microtubule-associated protein tau OS=Homo sapiens OX=9606 GN=MAPT PE=1 SV=5	P10636 [575-584]	[K].SKIGSTENLK.[H]	1xGG [K2]	23			1.97	0.98	0.149831	4.10464e+06	1.8382e+06	4.09696e+06	2.65912e+06	324076	1.57029e+06	433859	3.01998e+06		1.49283e+07	5.9459e+07	7.55249e+06		2.33089e+07	6.69788e+06	9.8921e+06	2.89735e+06	2.46554e+06	3.33295e+06	7.81439e+06	3.66404e+06	2.1492e+06	3.80962e+06	4.4293e+06	1.09462e+07	4.82791e+06	4.10464e+06	6.2663e+07	3.02319e+06	2.62365e+06	5.21127e+07	1.21745e+08	1.97028e+07	3.32137e+06	3.18363e+06	5.00748e+06	3.77392e+06
	High	P10636	Microtubule-associated protein tau OS=Homo sapiens OX=9606 GN=MAPT PE=1 SV=5	P10636 [575-584]	[K].SKIGSTENLK.[H]	1xGG [K2]; 1xPhospho [S/T]	2			0.836	-0.26	0.778589	708696	1.24932e+06		911416	817807	176611		3.83989e+06	352873	1.72024e+06		512821		308975	565824					696079	1.01877e+06		2.52021e+06				345529						380514		425303	360700	3.32743e+06
	High	P10636	Microtubule-associated protein tau OS=Homo sapiens OX=9606 GN=MAPT PE=1 SV=5	P10636 [575-591]	[K].SKIGSTENLKHQPGGGK.[V]	1xPhospho [T6(99.1)]	3			6.388	2.68	0.000143399	799080	160010						1.36281e+06				539387	142126	1.02217e+06			68946		65989.8		405135	799080	677462	2.44539e+06		1.48629e+06									2.65246e+06		286082
	High	P10636	Microtubule-associated protein tau OS=Homo sapiens OX=9606 GN=MAPT PE=1 SV=5	P10636 [577-584]	[K].IGSTENLK.[H]		141			3.125	1.64	0.0179588	5.19031e+08	2.20383e+08	1.41556e+09	3.4195e+08	1.07047e+08	4.70991e+07	3.99623e+09	4.70751e+08	1.43287e+08	1.30043e+09	2.00695e+09	9.81896e+08	1.13582e+09	3.80357e+09	4.43949e+08	1.84819e+09	9.98e+08	7.29921e+08	1.18478e+09	2.27018e+09	1.10624e+09	8.97334e+08	1.17343e+09	5.19031e+08	7.68434e+08	3.84474e+08	5.07418e+08	8.90903e+07	4.35011e+07	3.20232e+08	1.35281e+08	6.45776e+07	3.90331e+07	2.99444e+08	3.53536e+08	2.51381e+08	4.34467e+08
	High	P10636	Microtubule-associated protein tau OS=Homo sapiens OX=9606 GN=MAPT PE=1 SV=5	P10636 [577-584]	[K].IGSTENLK.[H]	1xPhospho [S3(100)]	120			10.653	3.41	1.37076e-06	3.50362e+07	1.89068e+06	4.79805e+07	3.78788e+07	1.6608e+07	4.11635e+07	1.88639e+08	1.69209e+06	1.62128e+07	5.09172e+08	1.0785e+08	7.10272e+07	1.20269e+08	3.74859e+08	1.54279e+07	4.40965e+08	6.66305e+07	2.26167e+08	3.01434e+08	1.24181e+08	2.16423e+07	2.27937e+06	741777	1.64652e+06	1.21272e+07	1.01365e+07	1.15376e+07	2.2231e+07	1.01168e+07	8.8993e+06	9.67501e+07	1.69686e+08	2.27935e+07	2.45121e+07	3.50362e+07	2.2986e+07	1.71641e+06
	High	P10636	Microtubule-associated protein tau OS=Homo sapiens OX=9606 GN=MAPT PE=1 SV=5	P10636 [577-591]	[K].IGSTENLKHQPGGGK.[V]	1xPhospho [S3(100)]	12			100	6.64	1e-17	2.42307e+06		1.79864e+06					2.38917e+06		10904.7	1.02207e+06	3.65228e+06	71782.7					15417.7			2.45745e+06	4.26042e+06	2.9338e+06	971303	9.98152e+06	4.64837e+06	3.60771e+06			2.28933e+06							1.94209e+07
	High	P10636	Microtubule-associated protein tau OS=Homo sapiens OX=9606 GN=MAPT PE=1 SV=5	P10636 [577-591]	[K].IGSTENLKHQPGGGK.[V]	1xGG [K8]	16			1.737	0.8	0.235121	2.15408e+06	1.07761e+06	3.74594e+06		1.60489e+06	304355	1.10682e+06	1.00335e+07	908038	1.31423e+06	1.2279e+07	8.70748e+06	957332	1.27061e+07	1.01352e+07	51886.4		910600	312136	954942	5.65306e+06		9.38696e+06	1.97336e+06	1.28043e+07	2.11596e+06	7.53366e+06	5.36765e+06	521786	2.10103e+06		8.1461e+06	3.93913e+06		543507	1.62868e+06	6.68367e+06
	High	P10636	Microtubule-associated protein tau OS=Homo sapiens OX=9606 GN=MAPT PE=1 SV=5	P10636 [577-591]	[K].IGSTENLKHQPGGGK.[V]	1xGG [K8]; 1xPhospho [T4(99.3)]	15			0.902	-0.15	0.897111	4.50067e+06	5.56564e+06	1.92369e+06	1.33382e+06			6.13827e+06	9.69631e+06		4.63143e+06	1.0027e+07	6.36718e+06	1.25547e+06	8.58142e+06	5.73698e+06	5.87969e+06	103899	2.39214e+06	1.00597e+06	1.15323e+06	4.52545e+06	8.68566e+06	5.90019e+06	5.96746e+06	1.03144e+07	5.21686e+06	4.39222e+06	5.05047e+06	1.8635e+06	611429	3.45184e+06	4.47603e+06	5.15437e+06		2.93362e+06	343293	9.97018e+06
	High	P10636	Microtubule-associated protein tau OS=Homo sapiens OX=9606 GN=MAPT PE=1 SV=5	P10636 [592-597]	[K].VQIINK.[K]		79			3.228	1.69	0.0150232	1.0218e+08	2.67852e+07	2.83697e+08	1.15365e+08	4.28741e+07	2.19906e+07		1.70252e+08	4.8986e+07		4.27423e+08	2.38376e+08			2.74312e+08						1.80902e+08	4.64046e+07	2.67957e+08	2.72037e+07	1.23958e+08	7.77774e+07	1.16374e+08	9.37465e+07	7.42127e+06	7.74855e+07	9.73074e+07	7.67907e+07	6.88265e+07	2.19854e+07	6.90642e+07	1.15415e+07	1.07296e+08
	High	P10636	Microtubule-associated protein tau OS=Homo sapiens OX=9606 GN=MAPT PE=1 SV=5	P10636 [592-598]	[K].VQIINKK.[L]		25			6.282	2.65	0.000164262	7.82444e+06	1.23643e+06	1.35641e+07	1.65447e+06	3.66043e+06	364418	3.39019e+07	927494	2.33518e+06	9.15636e+07	1.92221e+07	6.44613e+06	9.3699e+06	1.80839e+08	2.25105e+06	6.21438e+07	3.21678e+06	4.45081e+07	2.28592e+07	2.5247e+07	7.75684e+06	795811	9.6174e+06		2.58339e+06	955580	1.81678e+06			784111					141859	15187.1	667635
	High	P10636	Microtubule-associated protein tau OS=Homo sapiens OX=9606 GN=MAPT PE=1 SV=5	P10636 [598-607]	[K].KLDLSNVQSK.[C]		330			11.322	3.5	7.3668e-07	3.32612e+08	2.52828e+07	7.37855e+08	2.95529e+08	1.23219e+08	5.63602e+07	7.68556e+08	4.85346e+08	1.38397e+08	9.75331e+08	1.15538e+09	6.4691e+08	1.55851e+08	1.10021e+09	2.33362e+08	9.10348e+08	1.32937e+08	4.39373e+08	4.20423e+08	5.44416e+08	4.57409e+08	4.37961e+07	6.30662e+08	2.40942e+07	7.81731e+08	3.22939e+08	3.42818e+08	1.49938e+08	1.40458e+07	2.30697e+08	1.02382e+08	2.70999e+08	5.59761e+07	5.85793e+07	3.32612e+08	4.95958e+07	2.96317e+08
	High	P10636	Microtubule-associated protein tau OS=Homo sapiens OX=9606 GN=MAPT PE=1 SV=5	P10636 [598-607]	[K].KLDLSNVQSK.[C]	1xAcetyl [K1(100)]	2			0.462	-1.11	0.140862	912055	2.04257e+06		426660		589241	370774	1.66755e+06		437510				3.00894e+06			1.24224e+06				972177	953330	638546	912055		1.07535e+06	1.10249e+06			1.35719e+06			304076	597719
	High	P10636	Microtubule-associated protein tau OS=Homo sapiens OX=9606 GN=MAPT PE=1 SV=5	P10636 [598-607]	[K].KLDLSNVQSK.[C]	1xPhospho [S9(100)]	4			100	6.64	1e-17	1.56997e+06		1.31385e+06		1.56997e+06	2.04825e+06	2.0465e+06	2.74283e+06	1.19767e+06	56822.9			485526	8.83552e+06	813986	1.66183e+06		616826			638677		2.32398e+06		491405	328155	275679				2.57517e+06	2.44601e+06	1.60906e+06		2.44088e+06
	High	P10636	Microtubule-associated protein tau OS=Homo sapiens OX=9606 GN=MAPT PE=1 SV=5	P10636 [598-607]	[K].KLDLSNVQSK.[C]	2xAcetyl [K1(100); K10(100)]	22			1.244	0.32	0.604984	1.18422e+07	1.05623e+07	1.3181e+07	3.46284e+06	3.56195e+06	2.23864e+06	1.77329e+07	9.47174e+06	2.64926e+06	7.60694e+07	1.58838e+07	2.4628e+07	1.82535e+07	4.70428e+06	9.94899e+07	1.60825e+07	7.02447e+07	4.91463e+07	3.19213e+07	5.19993e+07	6.42656e+06	3.22382e+06	2.24246e+06	1.20546e+06	492920	3.4901e+06	8.9918e+06	6.40395e+07	1.18422e+07	4.5793e+06	5.76226e+06	4.34828e+07	1.64841e+07	5.90529e+06	4.81627e+06	3.19391e+07	4.22419e+06
	High	P10636	Microtubule-associated protein tau OS=Homo sapiens OX=9606 GN=MAPT PE=1 SV=5	P10636 [598-607]	[K].KLDLSNVQSK.[C]	1xGG [K1]	17			1.615	0.69	0.298075	1.63346e+07	1.31511e+07		6.45123e+06	3.41722e+06	1.53182e+07	8.82288e+06	3.33212e+07	4.01356e+06	2.01283e+07	2.62419e+07	1.9953e+07	1.27749e+07	4.81735e+07	4.96502e+07	3.05426e+07	4.47607e+07	1.0132e+07	1.30256e+07	5.41274e+07	5.35468e+06	4.58075e+06	1.06013e+07	8.1657e+06	1.74184e+07	5.42393e+06	1.02497e+07	4.18426e+06	1.25486e+07	2.67627e+07	3.016e+07	3.27451e+07	3.23675e+07	1.16723e+07	2.59548e+07	1.04568e+08	4.23987e+06
	High	P10636	Microtubule-associated protein tau OS=Homo sapiens OX=9606 GN=MAPT PE=1 SV=5	P10636 [599-607]	[K].LDLSNVQSK.[C]		198			8.286	3.05	1.52743e-05	3.71441e+08	4.3003e+07	9.11598e+08	3.71441e+08	2.41973e+08	9.87793e+07	5.27139e+08	7.45629e+08	2.68846e+08	1.55565e+09	1.51327e+09	7.06867e+08	2.35698e+08	2.01324e+09	3.89836e+08	8.92272e+08	1.65388e+08	6.75276e+08	3.1248e+08	6.18893e+08	6.6083e+08	4.77015e+07	9.77546e+08	4.69011e+07	8.13963e+08	4.31439e+08	5.03547e+08	8.3542e+07	6.06417e+07	3.67224e+08	1.55204e+08	1.32969e+08	4.4137e+07	1.96892e+08	2.8541e+07	7.51363e+07	5.82632e+08
	High	P10636	Microtubule-associated protein tau OS=Homo sapiens OX=9606 GN=MAPT PE=1 SV=5	P10636 [599-607]	[K].LDLSNVQSK.[C]	1xPhospho [S8(100)]	12			0.97	-0.04	0.986303	3.58822e+06	2.48384e+06		5.33535e+06	984186		5.75191e+06	1.41858e+06	866586	7.00013e+06	4.66276e+06	1.00616e+06	6.7653e+06	9.44676e+06	1.53663e+07	2.1793e+07	792874	4.35472e+06	4.49725e+06	1.8102e+06	432784	590023	4.00995e+06	1.53129e+06	1.67522e+06		4.04126e+06	9.5075e+06	5.3598e+06		5.68891e+06	1.26277e+07	860335	926386	1.10058e+06	4.74086e+06	660476
	High	P10636	Microtubule-associated protein tau OS=Homo sapiens OX=9606 GN=MAPT PE=1 SV=5	P10636 [599-611]	[K].LDLSNVQSKCGSK.[D]	1xPropionamide [C10]; 1xGG [K9]	4			2.721	1.44	0.0367861	937436	286798						1.16382e+06													937436		697492		4.15399e+06	1.29268e+06											1.04295e+06
	High	P10636	Microtubule-associated protein tau OS=Homo sapiens OX=9606 GN=MAPT PE=1 SV=5	P10636 [608-615]	[K].CGSKDNIK.[H]	1xPropionamide [C1]	7			1.516	0.6	0.361078	1.55739e+06	919428	1.55739e+06				2.96989e+06			5.30702e+06	1.08198e+07		192426	1.0476e+07	1.28306e+06	4.37461e+06	587488	2.47738e+06	1.55885e+06	3.64811e+06	423231	1.19203e+06	107926	177011	307986	1.05444e+06		1.59275e+06	94196.9		627893		15036.6	5.64472e+06	779258	1.45614e+06
	High	P10636	Microtubule-associated protein tau OS=Homo sapiens OX=9606 GN=MAPT PE=1 SV=5	P10636 [612-634]	[K].DNIKHVPGGGSVQIVYKPVDLSK.[V]	1xAcetyl [K4(100)]	3			1.11	0.15	0.7738	1.02201e+06	1.19636e+06			766774					853718	4.65518e+06	2.78946e+06			2.64683e+07	1.02201e+06	7.48918e+06	540594	877600				442251			916709		3.96346e+07			3.36886e+07	4.20488e+07	3.18786e+07		657545	896066
	High	P10636	Microtubule-associated protein tau OS=Homo sapiens OX=9606 GN=MAPT PE=1 SV=5	P10636 [612-634]	[K].DNIKHVPGGGSVQIVYKPVDLSK.[V]	1xGG [K4]	1			100	6.64	1e-17	1.07556e+06									294872	5.73764e+06		1.27911e+07			1.66721e+06			651411	1.98106e+06										458951	495750
	High	P10636	Microtubule-associated protein tau OS=Homo sapiens OX=9606 GN=MAPT PE=1 SV=5	P10636 [616-634]	[K].HVPGGGSVQIVYKPVDLSK.[V]		988			13.498	3.75	1.12931e-07	4.95768e+08	2.98553e+07	2.04007e+09	6.20502e+08	2.31956e+08	1.24679e+08	2.02063e+08	2.03546e+09	2.46544e+08	5.23305e+08	9.57354e+08	1.54578e+09	5.60946e+07	8.00149e+08	5.42546e+08	2.70395e+08	9.38772e+07	2.54961e+08	1.8747e+08	2.42746e+08	1.02841e+09	7.77073e+07	2.26204e+09	3.48324e+07	1.29622e+09	9.49404e+08	8.00809e+08	2.15876e+07	1.78906e+07	7.48924e+08	2.52475e+07	6.9987e+06	7.55089e+07	1.02047e+08	9.29152e+08	1.11925e+08	1.31411e+09
	High	P10636	Microtubule-associated protein tau OS=Homo sapiens OX=9606 GN=MAPT PE=1 SV=5	P10636 [616-634]	[K].HVPGGGSVQIVYKPVDLSK.[V]	1xAcetyl [K13(100)]	21			1.95	0.96	0.155739	2.34273e+06	594780		983269		404230	790064	8.86694e+06		2.58996e+06	4.88781e+06	5.12373e+06	2.37147e+06	4.92755e+06		820352	1.42248e+06	480547		920633	3.99391e+06	3.20966e+06	1.21266e+07	2.03511e+06	1.15069e+07	5.26316e+06	3.24658e+06	341690	453973	367194	182319		151241	2.34272e+06	4.81283e+06		6.54551e+06
	High	P10636	Microtubule-associated protein tau OS=Homo sapiens OX=9606 GN=MAPT PE=1 SV=5	P10636 [616-634]	[K].HVPGGGSVQIVYKPVDLSK.[V]	1xPhospho [S7(100)]	24			1.026	0.04	0.896775	8.55382e+06	6.94808e+06			6.55672e+06	2.08953e+07	9.88806e+06	2.36142e+07	1.12534e+07	1.86876e+06	837213	1.44801e+07	2.22574e+06	1.01505e+06	1.69387e+06	3.18716e+06	1.03622e+07	1.04623e+06	1.98651e+06	1.83981e+06	1.16369e+07	1.2517e+07	8.95088e+06	2.22227e+07	1.09478e+07	8.96854e+06	1.12237e+07	1.24298e+06	7.32809e+06	1.17022e+07	521094	1.81946e+06		1.34155e+07	8.17438e+06	1.85413e+07	3.14012e+07
	High	P10636	Microtubule-associated protein tau OS=Homo sapiens OX=9606 GN=MAPT PE=1 SV=5	P10636 [616-634]	[K].HVPGGGSVQIVYKPVDLSK.[V]	1xGG [K]	72			7.329	2.87	4.53908e-05	1.29778e+07	2.07956e+06	1.29778e+07	1.56795e+07	8.11918e+06	624561	2.0344e+06	8.17776e+07	9.65978e+06	8.11921e+06	8.36778e+07	5.07595e+07	7.47537e+06	7.576e+07	1.64519e+07	7.77741e+06	4.40452e+06	5.47862e+06	4.72622e+06	8.14195e+06	4.302e+07	4.88932e+06	6.94928e+07	956159	1.58637e+08	2.51353e+07	2.07525e+07	394107	331865	3.91901e+07	1.18614e+06	358680	5.35521e+06	5.10234e+06	5.72631e+07	6.33761e+07	7.85934e+07
	High	P10636	Microtubule-associated protein tau OS=Homo sapiens OX=9606 GN=MAPT PE=1 SV=5	P10636 [616-638]	[K].HVPGGGSVQIVYKPVDLSKVTSK.[C]	1xGG [K19]	52			25.066	4.65	5.85181e-11	1.09093e+07	445498					2.81437e+06	6.50425e+07		6.53658e+06	5.74388e+07	4.26466e+07		9.52901e+06	1.98383e+07			2.1948e+06	921255	5.87933e+06	3.3368e+07		4.91809e+07	340523	9.33844e+07	1.90739e+07	1.47004e+07			1.09911e+07				451194	3.52298e+07	1.27644e+06	3.66049e+07
	High	P10636	Microtubule-associated protein tau OS=Homo sapiens OX=9606 GN=MAPT PE=1 SV=5	P10636 [616-638]	[K].HVPGGGSVQIVYKPVDLSKVTSK.[C]	2xGG [K13; K19]	10			1.916	0.94	0.166254	3.7547e+06	2.29136e+06									1.54884e+07	1.12196e+07			3.39897e+06	1.093e+06	796934				4.67096e+06				482889	4.25625e+06	4.14767e+06			1.31955e+06	1.19454e+06	992200		689124	6.00644e+06	390537	6.38999e+06
	High	P10636	Microtubule-associated protein tau OS=Homo sapiens OX=9606 GN=MAPT PE=1 SV=5	P10636 [635-657]	[K].VTSKCGSLGNIHHKPGGGQVEVK.[S]	1xPropionamide [C5]; 1xGG [K4]	10			0.752	-0.41	0.622158	1.74386e+06	2.99273e+06	1.29179e+06					3.1899e+06		4.20474e+06	6.39581e+06		1.04946e+06		768288					558686	897815	572118	944972		8.84026e+06	1.74386e+06	2.2326e+06				661206		102711
	High	P10636	Microtubule-associated protein tau OS=Homo sapiens OX=9606 GN=MAPT PE=1 SV=5	P10636 [639-657]	[K].CGSLGNIHHKPGGGQVEVK.[S]	1xPropionamide [C1]	262			5.075	2.34	0.000837127	4.02441e+08	7.61902e+07	1.35432e+09	3.28938e+08	1.5017e+08	1.12242e+08	1.07937e+09	6.48707e+08	1.07574e+08	1.05936e+09	4.61084e+08	4.86319e+08	621238	1.42683e+09	3.72873e+08	8.61656e+07	1.32242e+08	4.40491e+08	1.15329e+08	3.01566e+08	3.30327e+08	1.00692e+08	5.1994e+08	8.39914e+07	1.15462e+09	6.38522e+08	3.62913e+08	4.27275e+08	3.34438e+06	2.47404e+08	5.69744e+08	4.38275e+08	3.70759e+08	4.55633e+07	1.16273e+09	7.97141e+08	4.02441e+08
	High	P10636	Microtubule-associated protein tau OS=Homo sapiens OX=9606 GN=MAPT PE=1 SV=5	P10636 [639-657]	[K].CGSLGNIHHKPGGGQVEVK.[S]	1xPropionamide [C1]; 1xAcetyl [K10(100)]	5			0.687	-0.54	0.500093	449813	828807		311761	453957	3.11447e+06	565668		319393	469121			593343	2.90625e+06				427912	322261					1.01103e+06				225240			524439	325587	347464
	High	P10636	Microtubule-associated protein tau OS=Homo sapiens OX=9606 GN=MAPT PE=1 SV=5	P10636 [639-657]	[K].CGSLGNIHHKPGGGQVEVK.[S]	1xPropionamide [C1]; 1xPhospho [S3(100)]	6			1.156	0.21	0.71199	6.07648e+06	5.65685e+06		1.33809e+06	9.2373e+06	1.7424e+07	3.51576e+06	7.96354e+06	940099	5.7059e+06	7.81352e+06	2.37891e+07	1.44151e+06	8.88611e+06	495550			1.48483e+06		773527	2.94141e+07	1.13896e+07	4.63601e+06	3.16917e+07	5.64003e+06	1.09488e+07	1.15536e+07		6.47113e+06	1.04536e+07	3.53205e+06	464477		1.45243e+07		1.27433e+06	1.36187e+07
	High	P10636	Microtubule-associated protein tau OS=Homo sapiens OX=9606 GN=MAPT PE=1 SV=5	P10636 [639-660]	[K].CGSLGNIHHKPGGGQVEVKSEK.[L]	1xPropionamide [C1]; 1xGG [K19]	1
	High	P10636	Microtubule-associated protein tau OS=Homo sapiens OX=9606 GN=MAPT PE=1 SV=5	P10636 [658-664]	[K].SEKLDFK.[D]		54			10.525	3.4	1.54774e-06	4.08162e+07	4.58979e+06	1.61819e+08	3.15172e+07	1.77448e+07	1.02129e+07	6.0374e+07	9.85894e+07	1.14876e+07	6.12664e+07	3.79941e+08	1.98757e+08	6.20623e+06	1.45521e+08	2.02327e+07	2.59451e+06	4.08162e+07	3.40262e+07	2.07328e+07	3.76431e+07	1.74617e+08	9.41573e+06	1.72211e+08	3.65483e+06	3.74941e+08	1.5837e+08	9.7497e+07	1.26058e+07	1.245e+06	8.04271e+07	1.24262e+07	2.2192e+07	1.54767e+07	1.05109e+07	1.1217e+08	2.63961e+07	9.85922e+07
	High	P10636	Microtubule-associated protein tau OS=Homo sapiens OX=9606 GN=MAPT PE=1 SV=5	P10636 [658-666]	[K].SEKLDFKDR.[V]		73			32.273	5.01	1.72595e-12	1.14534e+08	1.30248e+06	1.07331e+08	1.0097e+07	8.35381e+06	9.23395e+06	1.70255e+07	2.81539e+08	9.16681e+06	3.78945e+07	3.28719e+08	1.30596e+08	1.05239e+07	6.88969e+07	1.41089e+08	2.69294e+07	5.33606e+06	1.82945e+07	1.29493e+07	2.84989e+07	2.09105e+08	2.47032e+08	3.37746e+08	1.64909e+08	7.00684e+08	2.86903e+08	2.29127e+08	8.19283e+07	6.77451e+06	2.21141e+08	2.65055e+08	1.58755e+08	114740480	9.74085e+06	1.48324e+08	1.77649e+07	4.72489e+08
	High	P10636	Microtubule-associated protein tau OS=Homo sapiens OX=9606 GN=MAPT PE=1 SV=5	P10636 [658-666]	[K].SEKLDFKDR.[V]	1xGG [K3]	7			2.16	1.11	0.104308	1.57826e+06	584377			736888	184358	237960	6.04446e+06			5.13492e+06		91474.4	745147							4.49716e+06	249555	3.73989e+06		2.393e+07	4.96215e+06	142401	492299	126615	222168		1.00208e+06	5018097			635164	2.78444e+06
	High	P10636	Microtubule-associated protein tau OS=Homo sapiens OX=9606 GN=MAPT PE=1 SV=5	P10636 [667-686]	[R].VQSKIGSLDNITHVPGGGNK.[K]	1xAcetyl [K4(100)]	21			3.704	1.89	0.00677329	5.37566e+06	1.49495e+06	2.25302e+06	419249	1.03812e+06		1.83997e+06	1.46909e+07	1.39884e+06	4.66625e+06	1.51202e+07	7.86045e+06	1.12925e+07	2.83576e+06	1.33242e+07	2.50721e+06	3.16333e+07	3.86011e+06	5.87713e+06	2.60241e+07	1.07507e+07	382520	1.2962e+07	2.8539e+06	2.40066e+07	1.02354e+07	5.37566e+06	4.15498e+06		4.20841e+06	1.04621e+07	1.25984e+07	1.95538e+06	2.73902e+06	1.80138e+06		7.228e+06
	High	P10636	Microtubule-associated protein tau OS=Homo sapiens OX=9606 GN=MAPT PE=1 SV=5	P10636 [667-687]	[R].VQSKIGSLDNITHVPGGGNKK.[I]	1xAcetyl [K4(100)]	3			0.671	-0.58	0.469254	1.39008e+06	2.07239e+06						1.39008e+06			961274				506165						1.66221e+06		1.84797e+06		3.87697e+06	1.23721e+06	780524										1.53666e+06
	High	P10636	Microtubule-associated protein tau OS=Homo sapiens OX=9606 GN=MAPT PE=1 SV=5	P10636 [671-686]	[K].IGSLDNITHVPGGGNK.[K]		748			17.267	4.11	6.67005e-09	8.49489e+08	6.38535e+07	5.18298e+09	2.17947e+08	1.66898e+09	6.20213e+08	6.61891e+08	3.337e+09	1.72062e+09	1.68551e+09	8.49489e+08	3.40338e+09	3.53077e+08	1.76154e+09	2.29002e+09	6.32212e+08	1.48103e+08	6.60201e+08	5.42584e+08	8.20778e+08	3.08415e+09	2.13064e+08	3.49942e+09	1.13048e+08	3.97684e+09	2.04471e+09	1.98774e+09	8.44341e+07	5.15172e+07	3.69094e+09	6.54563e+07	2.87224e+07	2.0041e+08	2.92299e+08	1.62741e+09	2.56421e+08	2.78173e+09
	High	P10636	Microtubule-associated protein tau OS=Homo sapiens OX=9606 GN=MAPT PE=1 SV=5	P10636 [671-686]	[K].IGSLDNITHVPGGGNK.[K]	1xPhospho [S3(100)]	3			2.374	1.25	0.0696544	2.21494e+06	890631					4.10242e+06	2.79171e+06		526104				2.26009e+06									2.50237e+06				2.6229e+06		1.02921e+06	232676			593097			4.53716e+06	2.17069e+06
	High	P10636	Microtubule-associated protein tau OS=Homo sapiens OX=9606 GN=MAPT PE=1 SV=5	P10636 [671-687]	[K].IGSLDNITHVPGGGNKK.[I]		345			19.443	4.28	1.56616e-09	2.09784e+08	1.11244e+07	1.09022e+09	4.1793e+08	2.00276e+08	9.75217e+07	2.09784e+08	7.77423e+08	2.07144e+08	4.1334e+08	1.67547e+08	5.90536e+08	6.11121e+07	4.39545e+08	6.62496e+08	1.35569e+08	2.87503e+07	1.69022e+08	1.3786e+08	1.32089e+08	8.77437e+08	3.6792e+07	7.83271e+08	7.598e+06	1.51652e+09	7.43276e+08	7.4399e+08	5.53134e+06	5.78118e+06	6.03955e+08	5.27482e+06	2.96819e+06	4.67361e+07	5.67291e+07	6.98583e+08	5.23463e+07	7.43233e+08
	High	P10636	Microtubule-associated protein tau OS=Homo sapiens OX=9606 GN=MAPT PE=1 SV=5	P10636 [671-687]	[K].IGSLDNITHVPGGGNKK.[I]	1xAcetyl [K16(99.8)]	34			1.938	0.95	0.159354	2.26245e+06	1.19499e+06		5.16812e+06	4.10347e+06	1.89646e+06	760520	2.03522e+06	4.15782e+06	1.14842e+07	1.97066e+07	1.25586e+07	1.56096e+06	7.46456e+06	1.33195e+06	1.75693e+06	1.50601e+06	3.59951e+06	705637		1.37327e+06	2.41195e+06	4.52039e+06	3.49464e+06	3.66002e+06	873604	1.53001e+06	495251	1.47441e+06		565076	1.24699e+06	700949	1.17964e+06	6.6156e+06	378756	2.64277e+06
	High	P10636	Microtubule-associated protein tau OS=Homo sapiens OX=9606 GN=MAPT PE=1 SV=5	P10636 [671-692]	[K].IGSLDNITHVPGGGNKKIETHK.[L]		6			2.035	1.03	0.132248	1.33305e+06	677669	1.51838e+06				1.33305e+06	9.63096e+06		467359	338633	3.67535e+06		4.87925e+06	1.79012e+06			497924				906584	7.14438e+06	234584	1.78465e+07	3.38329e+06	1.00349e+06	2.35103e+06	859017		3.98295e+06		1.02461e+06	917369	8.99273e+06	3.23828e+06	2.9242e+06
	High	P10636	Microtubule-associated protein tau OS=Homo sapiens OX=9606 GN=MAPT PE=1 SV=5	P10636 [687-696]	[K].KIETHKLTFR.[E]	1xAcetyl [K6(100)]	11			3.072	1.62	0.0196996	4.03639e+06	1.3383e+06	2.29595e+06	1.69157e+06	826500			6.64333e+06	792779		1.22867e+07	4.11122e+06			3.82737e+07					204940	3.97027e+06		5.34609e+06		1.33956e+07	2.67316e+06	3.79677e+06	5.54949e+07		2.25035e+06	4.55167e+07	7.07675e+07	1.99825e+07		3.76433e+06	276505	1.81149e+06
	High	P10636	Microtubule-associated protein tau OS=Homo sapiens OX=9606 GN=MAPT PE=1 SV=5	P10636 [688-696]	[K].IETHKLTFR.[E]		1			5.381	2.43	0.000544892	2.33199e+06	297939	4.27745e+06							984231		1.43655e+06	8.46878e+06			2.50371e+06	1.02901e+06	1.74909e+06	4.40555e+06	1.64665e+06											5.70189e+06		3.82628e+06			2.62577e+06
	High	P10636	Microtubule-associated protein tau OS=Homo sapiens OX=9606 GN=MAPT PE=1 SV=5	P10636 [688-696]	[K].IETHKLTFR.[E]	1xAcetyl [K5(100)]	9			0.956	-0.07	0.990013	2.85061e+06	3.38378e+06			1.22747e+06	145366	4.5331e+06	2.73298e+06	1.12566e+06	2.8233e+06	1.84694e+06	150511	2.47035e+07	2.10795e+06	3.16802e+06	5.68822e+06	1.42488e+06	4.06311e+06	5.05406e+06	2.07538e+06	7.81879e+06	6.11739e+06	3.16065e+06	6.63939e+06	7.79973e+06	7.84564e+06	2.87819e+06	2.47596e+06		1.14537e+06					123740	384003	2.63009e+06
	High	P10636	Microtubule-associated protein tau OS=Homo sapiens OX=9606 GN=MAPT PE=1 SV=5	P10636 [688-696]	[K].IETHKLTFR.[E]	1xGG [K5]	1			0.144	-2.8	0.000137337	832733	6.41341e+06			485235			345368		584779			354865		937682	3.0176e+06	1.38553e+06	631048	2.43968e+06	2.39173e+06			919716					280349
	High	P10636	Microtubule-associated protein tau OS=Homo sapiens OX=9606 GN=MAPT PE=1 SV=5	P10636 [701-712]	[K].AKTDHGAEIVYK.[S]		245			1.943	0.96	0.157784	5.17481e+07	3.39338e+07	1.35553e+08	6.89318e+07	4.14843e+07	2.06264e+07	3.2733e+07	2.16977e+08	3.25353e+07	4.76659e+07	3.83545e+08	2.41506e+08		2.93059e+07	5.40418e+07	1.67332e+07	1.45077e+07	1.78595e+07	1.46826e+07	2.33407e+07	2.12281e+08	5.49931e+07	2.84502e+08	4.95518e+07	7.4281e+08	1.8587e+08	9.88367e+07	3.48701e+07	2.56917e+07	1.37218e+08	4.72211e+07	7.01465e+07	1.52208e+07	3.8755e+07	1.63323e+08	5.84156e+07	2.11372e+08
	High	P10636	Microtubule-associated protein tau OS=Homo sapiens OX=9606 GN=MAPT PE=1 SV=5	P10636 [701-712]	[K].AKTDHGAEIVYK.[S]	1xAcetyl [K2(100)]	3			100	6.64	1e-17	780365						826271	304321			269719			733294	1.5252e+06								396733		872412									648844	1.25721e+06
	High	P10636	Microtubule-associated protein tau OS=Homo sapiens OX=9606 GN=MAPT PE=1 SV=5	P10636 [701-712]	[K].AKTDHGAEIVYK.[S]	1xGG [K2]	1
	High	P10636	Microtubule-associated protein tau OS=Homo sapiens OX=9606 GN=MAPT PE=1 SV=5	P10636 [701-723]	[K].AKTDHGAEIVYKSPVVSGDTSPR.[H]	1xPhospho [S13(100)]	27			1.379	0.46	0.469171	4.52338e+06	1.83249e+06	1.15789e+06	1.56254e+06	2.32395e+06	2.21654e+06	1.09341e+06	6.03903e+06	2.03589e+06	3.4531e+06	1.94096e+07	1.0698e+07	2.57568e+06	4.29512e+06	6.24711e+06	5.65012e+06	9.93173e+07	7.12661e+07	1.61428e+08	1.06916e+08	904514	1.89299e+06	2.87164e+06	1.26935e+06	5.19815e+06	460859	4.35131e+06	7.32186e+06	6.30461e+06	6.64999e+06	5.76706e+06	9.66963e+06	3.37613e+06	1.38538e+07	3.27047e+06	469006	7.2817e+06
	High	P10636	Microtubule-associated protein tau OS=Homo sapiens OX=9606 GN=MAPT PE=1 SV=5	P10636 [701-723]	[K].AKTDHGAEIVYKSPVVSGDTSPR.[H]	2xPhospho [S13(100); T20(99.2)]	6			1.284	0.36	0.56193	888252	580897					1.70427e+06						534979	2.22364e+06		603903	197002										296175		152289					547443
	High	P10636	Microtubule-associated protein tau OS=Homo sapiens OX=9606 GN=MAPT PE=1 SV=5	P10636 [703-712]	[K].TDHGAEIVYK.[S]		404			5.407	2.43	0.00052579	2.67109e+08	4.59323e+07	4.60977e+08	3.12587e+08	1.9147e+08	1.77912e+08	3.45529e+08	6.17471e+08	2.07217e+08	9.56155e+08	1.25976e+09	3.92627e+08	1.44589e+08	7.66405e+08	8.83443e+08	3.34772e+08	8.99501e+07	1.98895e+08	1.97692e+08	3.01685e+08	3.27992e+08	3.19469e+07	8.88381e+08	1.85307e+07	8.85114e+08	5.53615e+08	1.34415e+08	7.20359e+07	3.52656e+07	2.09875e+08	2.23061e+08	1.52658e+08	7.49946e+07	4.65474e+07	2.91464e+08	7.13902e+07	3.33406e+08
	High	P10636	Microtubule-associated protein tau OS=Homo sapiens OX=9606 GN=MAPT PE=1 SV=5	P10636 [703-723]	[K].TDHGAEIVYKSPVVSGDTSPR.[H]	1xPhospho [S11(100)]	153			6.105	2.61	0.000206261	8.58573e+06	1.34004e+06		886308	854266	1.11571e+06	2.44505e+07	1.77004e+07		6.0726e+07	2.89566e+07	3.74019e+06		7.53464e+07	2.93945e+07	5.38999e+06	4.63048e+06	1.45248e+07	2.01765e+07	2.23481e+07	5.35266e+06	1.85318e+06	8.63964e+06	1.4531e+06	4.60969e+06	2.28269e+06	1.14217e+06			2.22488e+06	1.36101e+06	1.64512e+06	788317	4.88606e+06	4.31346e+06		2.50626e+07
	High	P10636	Microtubule-associated protein tau OS=Homo sapiens OX=9606 GN=MAPT PE=1 SV=5	P10636 [703-723]	[K].TDHGAEIVYKSPVVSGDTSPR.[H]	1xGG [K10]	3			100	6.64	1e-17	732724							292078																	1.83815e+06
	High	P10636	Microtubule-associated protein tau OS=Homo sapiens OX=9606 GN=MAPT PE=1 SV=5	P10636 [703-723]	[K].TDHGAEIVYKSPVVSGDTSPR.[H]	2xPhospho [S11(100); S15(100)]	71			1.66	0.73	0.27282	1.21805e+06	918838						563547		6.67005e+06		1.0284e+06	894452	1.56327e+06		1.21805e+06	2.09472e+06	5.68761e+06	1.06444e+06	951726	424820	620482		868828					556383						639392	7.47417e+06	1.84822e+06
	High	P10636	Microtubule-associated protein tau OS=Homo sapiens OX=9606 GN=MAPT PE=1 SV=5	P10636 [713-723]	[K].SPVVSGDTSPR.[H]		172			3.078	1.62	0.019485	1.5344e+08	4.73019e+07	1.44553e+08	9.92309e+07	1.25113e+08	6.5578e+07	2.14078e+08	3.3312e+08	1.23826e+08	5.02577e+08	3.60816e+08	6.08967e+07	1.26673e+08	1.23103e+08	1.44123e+08	2.16685e+08	2.26909e+08	1.43396e+08	1.68911e+08	2.9177e+08	2.23165e+08	1.69392e+08	5.344e+08	6.75728e+07	3.07132e+08	2.06084e+08	1.24302e+08	1.06594e+08	5.73113e+06	1.94525e+08	6.91156e+07	1.52592e+08	3.24822e+08	9.42897e+06	8.40456e+07	7.31544e+07	1.88907e+08
	High	P10636	Microtubule-associated protein tau OS=Homo sapiens OX=9606 GN=MAPT PE=1 SV=5	P10636 [713-723]	[K].SPVVSGDTSPR.[H]	1xPhospho [S9(99.7)]	415			2.979	1.57	0.0231841	3.08862e+07	1.02884e+07	1.54132e+07	5.79326e+06	3.04756e+06	2.0793e+06	1.9464e+08	4.23409e+07	1.00832e+06	2.78049e+08	3.36484e+07	5.09639e+06	3.9514e+07	4.89434e+08	4.18187e+07	1.5645e+08	2.1387e+07	1.29628e+08	1.39235e+08	1.11962e+08	1.34595e+07	1.47892e+07	2.71166e+07	2.00617e+07	3.10337e+07	8.31778e+06	5.22249e+06	1.47814e+07	6.37671e+06	2.65151e+06	2.69872e+07	1.13577e+07	1.81533e+07	1.40822e+07	3.08862e+07	2.85784e+07	4.54576e+07
	High	P10636	Microtubule-associated protein tau OS=Homo sapiens OX=9606 GN=MAPT PE=1 SV=5	P10636 [724-755]	[R].HLSNVSSTGSIDMVDSPQLATLADEVSASLAK.[Q]		17			0.672	-0.57	0.471552	1.45027e+06	3.37396e+06															1.76654e+06		544612	797766									791670								645989
	High	P10636	Microtubule-associated protein tau OS=Homo sapiens OX=9606 GN=MAPT PE=1 SV=5	P10636 [724-755]	[R].HLSNVSSTGSIDMVDSPQLATLADEVSASLAK.[Q]	1xOxidation [M13]	45			1.869	0.9	0.181989	1.01952e+07	1.56092e+06			1.01952e+07	1.00549e+06	1.02011e+07	377712	817572	1.42651e+07	401661	83576.7	1.43189e+06	3.18528e+07		1.52245e+07	1.05319e+07	1.34829e+07	4.21931e+07	2.17216e+07										128434	470749	274714			48234		179638
	High	P10636	Microtubule-associated protein tau OS=Homo sapiens OX=9606 GN=MAPT PE=1 SV=5	P10636 [724-755]	[R].HLSNVSSTGSIDMVDSPQLATLADEVSASLAK.[Q]	1xPhospho [S/T]	5			1.024	0.03	0.900005	533409	215166					31980.5	815622				1.00715e+06		91950.2	10864.9		2.1245e+06	2.42968e+06	3.60825e+06			533409				216826								953367	558996	408095	143916
	High	P10636	Microtubule-associated protein tau OS=Homo sapiens OX=9606 GN=MAPT PE=1 SV=5	P10636 [724-755]	[R].HLSNVSSTGSIDMVDSPQLATLADEVSASLAK.[Q]	1xOxidation [M13]; 1xPhospho [S16(100)]	27			2.988	1.58	0.0228093	929590	268643						209125		1.87936e+06				8.5838e+06	47292	929590		884367	6.43502e+06	1.08638e+07			130866	144973	30815.9			304586		2.04787e+06	391645	557534	49424				227826
[truncated: 152 more columns]
