# Supplementary material for: Lactylation of tau in human Alzheimer's disease brains
Source: Alzheimers Dement. 2024 Dec 30;21(2):e14481. doi: 10.1002/alz.14481 (PMC11851134; doi:10.1002/alz.14481)
Supplement: Supplementary file 6 — Supporting Information [file ALZ-21-e14481-s004.xlsx]

## Sheet: Sheet1
	Confidence	Master Protein Accessions	Master Protein Descriptions	Positions in Master Proteins	Annotated Sequence	Modifications	# PSMs	Abundance: F1: Sample	# Missed Cleavages	Theo. MH+ [Da]	XCorr (by Search Engine): Sequest HT	Top Apex RT [min]	Modifications in Master Proteins	Qvality PEP	Qvality q-value	Confidence (by Search Engine): Sequest HT	Modifications in Master Proteins (all Sites)	Percolator q-Value (by Search Engine): Sequest HT	Percolator PEP (by Search Engine): Sequest HT
	High	P10636	Microtubule-associated protein tau OS=Homo sapiens OX=9606 GN=MAPT PE=1 SV=5	P10636 [6-24]	[R].QEFEVMEDHAGTYGLGDRK.[D]	1xDelta:H(4)C(3)O(2) [K19]	2	457847	1	2254.01	1.28	42.93		0.00181605	0.00266533	High		0.0003042	7.264e-06
	High	P10636	Microtubule-associated protein tau OS=Homo sapiens OX=9606 GN=MAPT PE=1 SV=5	P10636 [45-67]	[K].ESPLQTPTEDGSEEPGSETSDAK.[S]	1xDelta:H(4)C(3)O(2) [K23]	1	568303	0	2463.05	1.98	35.94		0.213428	0.00266533	High		0.0003042	0.01396
	High	P10636	Microtubule-associated protein tau OS=Homo sapiens OX=9606 GN=MAPT PE=1 SV=5	P10636 [473-487]	[R].GAAPPGQKGQANATR.[I]	1xDelta:H(4)C(3)O(2) [K8]	1	633921	1	1495.76	1.15	19.88		0.0757033	0.00266533	High		0.0003042	0.002485
	High	P10636	Microtubule-associated protein tau OS=Homo sapiens OX=9606 GN=MAPT PE=1 SV=5	P10636 [529-541]	[R].TPSLPTPPTREPK.[K]	1xDelta:H(4)C(3)O(2) [K13]	2	1.32162e+06	1	1492.8	2.27	34.74		0.00790392	0.00266533	High		0.0003042	7.059e-05
	High	P10636	Microtubule-associated protein tau OS=Homo sapiens OX=9606 GN=MAPT PE=1 SV=5	P10636 [639-657]	[K].CGSLGNIHHKPGGGQVEVK.[S]	1xCarbamidomethyl [C1]; 1xDelta:H(4)C(3)O(2) [K10]; 1xPhospho [S3(100)]	28	5974100	0	2125.98	1.99	25.7	P10636 1xPhospho [S641(100)]	0.0109836	0.00266533	High	P10636 1xPhospho [S641(100)]	0.0003042	0.0001179
	High	P10636	Microtubule-associated protein tau OS=Homo sapiens OX=9606 GN=MAPT PE=1 SV=5	P10636 [671-686]	[K].IGSLDNITHVPGGGNK.[K]	1xDelta:H(4)C(3)O(2) [K16]	4	6.37249e+06	0	1650.84	5.13	37.46		2.43567e-12	0.00266533	High		0.0003042	6.305e-16
	High	P10636	Microtubule-associated protein tau OS=Homo sapiens OX=9606 GN=MAPT PE=1 SV=5	P10636 [671-687]	[K].IGSLDNITHVPGGGNKK.[I]	1xDelta:H(4)C(3)O(2) [K]	6	2.06364e+06	1	1778.94	3.41	37.63		2.08153e-09	0.00266533	High		0.0003042	4.994e-15
	High	P10636	Microtubule-associated protein tau OS=Homo sapiens OX=9606 GN=MAPT PE=1 SV=5	P10636 [6-23]	[R].QEFEVMEDHAGTYGLGDR.[K]		47	1.01644e+09	0	2053.89	5.25	45.27		3.3872e-13	0.00266533	High		0.0003042	6.305e-16
	High	P10636	Microtubule-associated protein tau OS=Homo sapiens OX=9606 GN=MAPT PE=1 SV=5	P10636 [6-23]	[R].QEFEVMEDHAGTYGLGDR.[K]	1xOxidation [M6]	41	2.46246e+08	0	2069.89	4.52	39.85		1.63907e-11	0.00266533	High		0.0003042	6.305e-16
	High	P10636	Microtubule-associated protein tau OS=Homo sapiens OX=9606 GN=MAPT PE=1 SV=5	P10636 [6-24]	[R].QEFEVMEDHAGTYGLGDRK.[D]		8	3.33569e+07	1	2181.99	5.85	40.44		6.57406e-13	0.00266533	High		0.0003042	6.305e-16
	High	P10636	Microtubule-associated protein tau OS=Homo sapiens OX=9606 GN=MAPT PE=1 SV=5	P10636 [6-24]	[R].QEFEVMEDHAGTYGLGDRK.[D]	1xOxidation [M6]	4	3.82074e+06	1	2197.98	4.05	35.39		1.20845e-09	0.00266533	High		0.0003042	2.157e-15
	High	P10636	Microtubule-associated protein tau OS=Homo sapiens OX=9606 GN=MAPT PE=1 SV=5	P10636 [6-44]	[R].QEFEVMEDHAGTYGLGDRKDQGGYTMHQDQEGDTDAGLK.[E]		1	241653	2	4328.87	2.32	42.8		0.0269025	0.00266533	High		0.0003042	0.0004774
	High	P10636	Microtubule-associated protein tau OS=Homo sapiens OX=9606 GN=MAPT PE=1 SV=5	P10636 [24-44]	[R].KDQGGYTMHQDQEGDTDAGLK.[E]		97	5.70414e+08	1	2294	4.66	26.7		6.30512e-16	0.00266533	High		0.0003042	6.305e-16
	High	P10636	Microtubule-associated protein tau OS=Homo sapiens OX=9606 GN=MAPT PE=1 SV=5	P10636 [24-44]	[R].KDQGGYTMHQDQEGDTDAGLK.[E]	1xOxidation [M8]	50	6.1755e+07	1	2309.99	6.74	22.45		1.29264e-14	0.00266533	High		0.0003042	6.305e-16
	High	P10636	Microtubule-associated protein tau OS=Homo sapiens OX=9606 GN=MAPT PE=1 SV=5	P10636 [24-67]	[R].KDQGGYTMHQDQEGDTDAGLKESPLQTPTEDGSEEPGSETSDAK.[S]		3	8.42215e+06	2	4666.01	5.05	37.85		6.30512e-16	0.00266533	High		0.0003042	6.305e-16
	High	P10636	Microtubule-associated protein tau OS=Homo sapiens OX=9606 GN=MAPT PE=1 SV=5	P10636 [24-67]	[R].KDQGGYTMHQDQEGDTDAGLKESPLQTPTEDGSEEPGSETSDAK.[S]	1xOxidation [M8]	2	611676	2	4682.01	5.36	35.78		3.60924e-09	0.00266533	High		0.0003042	1.166e-14
	High	P10636	Microtubule-associated protein tau OS=Homo sapiens OX=9606 GN=MAPT PE=1 SV=5	P10636 [25-44]	[K].DQGGYTMHQDQEGDTDAGLK.[E]		57	8.54885e+08	0	2165.9	5.11	31.42		2.26117e-15	0.00266533	High		0.0003042	6.305e-16
	High	P10636	Microtubule-associated protein tau OS=Homo sapiens OX=9606 GN=MAPT PE=1 SV=5	P10636 [25-44]	[K].DQGGYTMHQDQEGDTDAGLK.[E]	1xOxidation [M7]	43	1.22313e+08	0	2181.9	4.75	26.88		1.58561e-11	0.00266533	High		0.0003042	6.305e-16
	High	P10636	Microtubule-associated protein tau OS=Homo sapiens OX=9606 GN=MAPT PE=1 SV=5	P10636 [25-67]	[K].DQGGYTMHQDQEGDTDAGLKESPLQTPTEDGSEEPGSETSDAK.[S]		3	1.81071e+07	1	4537.92	7.97	41.2		1.23242e-15	0.00266533	High		0.0003042	6.305e-16
	High	P10636	Microtubule-associated protein tau OS=Homo sapiens OX=9606 GN=MAPT PE=1 SV=5	P10636 [25-67]	[K].DQGGYTMHQDQEGDTDAGLKESPLQTPTEDGSEEPGSETSDAK.[S]	1xOxidation [M7]	1	2.93498e+06	1	4553.91	6.28	39.11		6.55555e-09	0.00266533	High		0.0003042	2.924e-14
	High	P10636	Microtubule-associated protein tau OS=Homo sapiens OX=9606 GN=MAPT PE=1 SV=5	P10636 [45-67]	[K].ESPLQTPTEDGSEEPGSETSDAK.[S]		47	8.34574e+08	0	2391.03	6.31	35.07		2.79891e-14	0.00266533	High		0.0003042	6.305e-16
	High	P10636	Microtubule-associated protein tau OS=Homo sapiens OX=9606 GN=MAPT PE=1 SV=5	P10636 [68-87]	[K].STPTAEDVTAPLVDEGAPGK.[Q]		41	4.68204e+08	0	1954.96	3.67	44.78		2.35624e-12	0.00266533	High		0.0003042	6.305e-16
	High	P10636	Microtubule-associated protein tau OS=Homo sapiens OX=9606 GN=MAPT PE=1 SV=5	P10636 [461-472]	[K].GADGKTKIATPR.[G]		8	2.98643e+06	2	1214.69	3.4	14.77		8.77876e-07	0.00266533	High		0.0003042	5.567e-11
	High	P10636	Microtubule-associated protein tau OS=Homo sapiens OX=9606 GN=MAPT PE=1 SV=5	P10636 [466-472]	[K].TKIATPR.[G]		13	2.79696e+06	1	786.483	1.67	13.07		0.00419433	0.00266533	High		0.0003042	2.654e-05
	High	P10636	Microtubule-associated protein tau OS=Homo sapiens OX=9606 GN=MAPT PE=1 SV=5	P10636 [473-487]	[R].GAAPPGQKGQANATR.[I]		5	3.26827e+06	1	1423.74	3.95	11.73		1.71169e-09	0.00266533	High		0.0003042	3.688e-15
	High	P10636	Microtubule-associated protein tau OS=Homo sapiens OX=9606 GN=MAPT PE=1 SV=5	P10636 [473-491]	[R].GAAPPGQKGQANATRIPAK.[T]		5	1.5129e+06	2	1833.01	2.37	18.57		7.50045e-06	0.00266533	High		0.0003042	1.525e-09
	High	P10636	Microtubule-associated protein tau OS=Homo sapiens OX=9606 GN=MAPT PE=1 SV=5	P10636 [481-491]	[K].GQANATRIPAK.[T]		2	835398	1	1126.63	3.73	15.32		4.2611e-07	0.00266533	High		0.0003042	1.833e-11
	High	P10636	Microtubule-associated protein tau OS=Homo sapiens OX=9606 GN=MAPT PE=1 SV=5	P10636 [492-507]	[K].TPPAPKTPPSSGEPPK.[S]		4	2.86024e+06	1	1587.84	2.95	22.01		2.71448e-07	0.00266533	High		0.0003042	9.145e-12
	High	P10636	Microtubule-associated protein tau OS=Homo sapiens OX=9606 GN=MAPT PE=1 SV=5	P10636 [492-511]	[K].TPPAPKTPPSSGEPPKSGDR.[S]		1	470112	2	2003.02	0.65	20.07		0.248389	0.00608343	High		0.0005984	0.01824
	High	P10636	Microtubule-associated protein tau OS=Homo sapiens OX=9606 GN=MAPT PE=1 SV=5	P10636 [498-507]	[K].TPPSSGEPPK.[S]		61	6.94401e+08	0	996.5	2.51	14.68		7.50045e-06	0.00266533	High		0.0003042	1.524e-09
	High	P10636	Microtubule-associated protein tau OS=Homo sapiens OX=9606 GN=MAPT PE=1 SV=5	P10636 [498-511]	[K].TPPSSGEPPKSGDR.[S]		7	1.12124e+07	1	1411.68	4.35	14.08		3.13524e-08	0.00266533	High		0.0003042	3.271e-13
	High	P10636	Microtubule-associated protein tau OS=Homo sapiens OX=9606 GN=MAPT PE=1 SV=5	P10636 [498-526]	[K].TPPSSGEPPKSGDRSGYSSPGSPGTPGSR.[S]		6	11110706	2	2786.3	6.54	24.49		1.04229e-12	0.00266533	High		0.0003042	6.305e-16
	High	P10636	Microtubule-associated protein tau OS=Homo sapiens OX=9606 GN=MAPT PE=1 SV=5	P10636 [508-526]	[K].SGDRSGYSSPGSPGTPGSR.[S]		1	717885	1	1808.82	0.79	21.55		0.237582	0.00608343	High		0.0005984	0.01683
	High	P10636	Microtubule-associated protein tau OS=Homo sapiens OX=9606 GN=MAPT PE=1 SV=5	P10636 [512-526]	[R].SGYSSPGSPGTPGSR.[S]		55	1.91611e+09	0	1393.63	3.23	23.76		6.23749e-09	0.00266533	High		0.0003042	2.712e-14
	High	P10636	Microtubule-associated protein tau OS=Homo sapiens OX=9606 GN=MAPT PE=1 SV=5	P10636 [512-528]	[R].SGYSSPGSPGTPGSRSR.[T]		3	857192	1	1636.77	2.6	20.48		1.69517e-07	0.00266533	High		0.0003042	4.419e-12
	High	P10636	Microtubule-associated protein tau OS=Homo sapiens OX=9606 GN=MAPT PE=1 SV=5	P10636 [527-538]	[R].SRTPSLPTPPTR.[E]		7	6.00287e+06	1	1309.72	3.08	30.2		0.000280188	0.00266533	High		0.0003042	4.056e-07
	High	P10636	Microtubule-associated protein tau OS=Homo sapiens OX=9606 GN=MAPT PE=1 SV=5	P10636 [527-541]	[R].SRTPSLPTPPTREPK.[K]		6	6.3289e+06	2	1663.91	3.76	28.24		3.45253e-06	0.00266533	High		0.0003042	4.621e-10
	High	P10636	Microtubule-associated protein tau OS=Homo sapiens OX=9606 GN=MAPT PE=1 SV=5	P10636 [529-538]	[R].TPSLPTPPTR.[E]		49	2.63919e+09	0	1066.59	2.89	34.12		7.14899e-05	0.00266533	High		0.0003042	4.932e-08
	High	P10636	Microtubule-associated protein tau OS=Homo sapiens OX=9606 GN=MAPT PE=1 SV=5	P10636 [529-541]	[R].TPSLPTPPTREPK.[K]		5	725954	1	1420.78	3.43	31.07		1.78161e-07	0.00266533	High		0.0003042	4.76e-12
	High	P10636	Microtubule-associated protein tau OS=Homo sapiens OX=9606 GN=MAPT PE=1 SV=5	P10636 [529-542]	[R].TPSLPTPPTREPKK.[V]		4	1.1228e+06	2	1548.87	3.05	26.65		1.68996e-05	0.00266533	High		0.0003042	5.346e-09
	High	P10636	Microtubule-associated protein tau OS=Homo sapiens OX=9606 GN=MAPT PE=1 SV=5	P10636 [548-559]	[R].TPPKSPSSAKSR.[L]		3	392275	2	1242.68	1.28	5.23		0.0642463	0.00266533	High		0.0003042	0.001909
	High	P10636	Microtubule-associated protein tau OS=Homo sapiens OX=9606 GN=MAPT PE=1 SV=5	P10636 [558-571]	[K].SRLQTAPVPMPDLK.[N]		3	5830964	1	1552.85	3.71	40.52		1.87912e-05	0.00266533	High		0.0003042	6.276e-09
	High	P10636	Microtubule-associated protein tau OS=Homo sapiens OX=9606 GN=MAPT PE=1 SV=5	P10636 [558-574]	[K].SRLQTAPVPMPDLKNVK.[S]		3	2.70563e+06	2	1894.06	4.76	39.01		5.17256e-08	0.00266533	High		0.0003042	7.085e-13
	High	P10636	Microtubule-associated protein tau OS=Homo sapiens OX=9606 GN=MAPT PE=1 SV=5	P10636 [558-574]	[K].SRLQTAPVPMPDLKNVK.[S]	1xOxidation [M10]	3	329990	2	1910.05	2.08	33.63		0.00017383	0.00266533	High		0.0003042	1.943e-07
	High	P10636	Microtubule-associated protein tau OS=Homo sapiens OX=9606 GN=MAPT PE=1 SV=5	P10636 [560-571]	[R].LQTAPVPMPDLK.[N]		40	5.72915e+08	0	1309.72	2.73	45.46		3.76336e-06	0.00266533	High		0.0003042	5.265e-10
	High	P10636	Microtubule-associated protein tau OS=Homo sapiens OX=9606 GN=MAPT PE=1 SV=5	P10636 [560-571]	[R].LQTAPVPMPDLK.[N]	1xOxidation [M8]	16	5.99824e+07	0	1325.71	2.27	37.99		0.000500473	0.00266533	High		0.0003042	9.928e-07
	High	P10636	Microtubule-associated protein tau OS=Homo sapiens OX=9606 GN=MAPT PE=1 SV=5	P10636 [560-574]	[R].LQTAPVPMPDLKNVK.[S]		2	16314662	1	1650.92	4.42	42.45		4.69e-09	0.00266533	High		0.0003042	1.75e-14
	High	P10636	Microtubule-associated protein tau OS=Homo sapiens OX=9606 GN=MAPT PE=1 SV=5	P10636 [560-574]	[R].LQTAPVPMPDLKNVK.[S]	1xOxidation [M8]	3	4352851	1	1666.92	3.03	36.5		1.12918e-08	0.00266533	High		0.0003042	6.784e-14
	High	P10636	Microtubule-associated protein tau OS=Homo sapiens OX=9606 GN=MAPT PE=1 SV=5	P10636 [560-576]	[R].LQTAPVPMPDLKNVKSK.[I]		3	2.0258e+06	2	1866.05	3.87	37.69		3.83803e-08	0.00266533	High		0.0003042	4.461e-13
	High	P10636	Microtubule-associated protein tau OS=Homo sapiens OX=9606 GN=MAPT PE=1 SV=5	P10636 [560-576]	[R].LQTAPVPMPDLKNVKSK.[I]	1xOxidation [M8]	3	597660	2	1882.05	1.67	32.06		0.00133463	0.00266533	High		0.0003042	4.514e-06
	High	P10636	Microtubule-associated protein tau OS=Homo sapiens OX=9606 GN=MAPT PE=1 SV=5	P10636 [575-584]	[K].SKIGSTENLK.[H]		4	1.60684e+06	1	1076.59	2.67	17.3		4.40573e-05	0.00266533	High		0.0003042	2.342e-08
	High	P10636	Microtubule-associated protein tau OS=Homo sapiens OX=9606 GN=MAPT PE=1 SV=5	P10636 [577-584]	[K].IGSTENLK.[H]		60	1.60028e+09	0	861.468	2.37	18.94		0.000121513	0.00266533	High		0.0003042	1.12e-07
	High	P10636	Microtubule-associated protein tau OS=Homo sapiens OX=9606 GN=MAPT PE=1 SV=5	P10636 [577-591]	[K].IGSTENLKHQPGGGK.[V]		8	2.8377e+06	1	1522.8	3.72	16.36		4.19747e-08	0.00266533	High		0.0003042	5.128e-13
	High	P10636	Microtubule-associated protein tau OS=Homo sapiens OX=9606 GN=MAPT PE=1 SV=5	P10636 [577-597]	[K].IGSTENLKHQPGGGKVQIINK.[K]		12	7.74875e+06	2	2218.23	4.21	27.02		1.21402e-12	0.00266533	High		0.0003042	6.305e-16
	High	P10636	Microtubule-associated protein tau OS=Homo sapiens OX=9606 GN=MAPT PE=1 SV=5	P10636 [585-597]	[K].HQPGGGKVQIINK.[K]		11	4.2513e+06	1	1375.78	4.02	19.85		1.81974e-10	0.00266533	High		0.0003042	6.305e-16
	High	P10636	Microtubule-associated protein tau OS=Homo sapiens OX=9606 GN=MAPT PE=1 SV=5	P10636 [592-607]	[K].VQIINKKLDLSNVQSK.[C]		6	3.20646e+06	2	1827.07	3.18	35.52		8.73413e-08	0.00266533	High		0.0003042	1.585e-12
	High	P10636	Microtubule-associated protein tau OS=Homo sapiens OX=9606 GN=MAPT PE=1 SV=5	P10636 [598-607]	[K].KLDLSNVQSK.[C]		55	5.0089e+08	1	1131.64	3.42	25.46		4.46356e-07	0.00266533	High		0.0003042	1.961e-11
	High	P10636	Microtubule-associated protein tau OS=Homo sapiens OX=9606 GN=MAPT PE=1 SV=5	P10636 [599-607]	[K].LDLSNVQSK.[C]		41	5.32869e+08	0	1003.54	2.51	30.94		1.4461e-05	0.00266533	High		0.0003042	4.207e-09
	High	P10636	Microtubule-associated protein tau OS=Homo sapiens OX=9606 GN=MAPT PE=1 SV=5	P10636 [612-638]	[K].DNIKHVPGGGSVQIVYKPVDLSKVTSK.[C]		6	2110350	2	2865.58	5.81	41.81		3.89428e-11	0.00266533	High		0.0003042	6.305e-16
	High	P10636	Microtubule-associated protein tau OS=Homo sapiens OX=9606 GN=MAPT PE=1 SV=5	P10636 [616-634]	[K].HVPGGGSVQIVYKPVDLSK.[V]		76	8.29292e+08	0	1980.09	5.46	39.55		7.1168e-15	0.00266533	High		0.0003042	6.305e-16
	High	P10636	Microtubule-associated protein tau OS=Homo sapiens OX=9606 GN=MAPT PE=1 SV=5	P10636 [616-638]	[K].HVPGGGSVQIVYKPVDLSKVTSK.[C]		7	4383262	1	2395.33	4.51	41.17		6.30512e-16	0.00266533	High		0.0003042	6.305e-16
	High	P10636	Microtubule-associated protein tau OS=Homo sapiens OX=9606 GN=MAPT PE=1 SV=5	P10636 [639-657]	[K].CGSLGNIHHKPGGGQVEVK.[S]	1xCarbamidomethyl [C1]	38	2.89194e+07	0	1974	5.07	22.96		9.05182e-14	0.00266533	High		0.0003042	6.305e-16
	High	P10636	Microtubule-associated protein tau OS=Homo sapiens OX=9606 GN=MAPT PE=1 SV=5	P10636 [658-664]	[K].SEKLDFK.[D]		3	1.16203e+06	1	866.462	1.67	22.12		0.0150503	0.00266533	High		0.0003042	0.000192
	High	P10636	Microtubule-associated protein tau OS=Homo sapiens OX=9606 GN=MAPT PE=1 SV=5	P10636 [658-666]	[K].SEKLDFKDR.[V]		6	3.95713e+06	2	1137.59	2.83	21.36		0.000168162	0.00266533	High		0.0003042	1.849e-07
	High	P10636	Microtubule-associated protein tau OS=Homo sapiens OX=9606 GN=MAPT PE=1 SV=5	P10636 [661-666]	[K].LDFKDR.[V]		9	1.77626e+06	1	793.42	1.74	21.13		0.00469301	0.00266533	High		0.0003042	3.157e-05
	High	P10636	Microtubule-associated protein tau OS=Homo sapiens OX=9606 GN=MAPT PE=1 SV=5	P10636 [661-670]	[K].LDFKDRVQSK.[I]		3	15363415	2	1235.67	2	24.42		0.0022521	0.00266533	High		0.0003042	1.014e-05
	High	P10636	Microtubule-associated protein tau OS=Homo sapiens OX=9606 GN=MAPT PE=1 SV=5	P10636 [671-686]	[K].IGSLDNITHVPGGGNK.[K]		55	8.04469e+08	0	1578.82	4.97	36.49		2.30983e-12	0.00266533	High		0.0003042	6.305e-16
	High	P10636	Microtubule-associated protein tau OS=Homo sapiens OX=9606 GN=MAPT PE=1 SV=5	P10636 [671-687]	[K].IGSLDNITHVPGGGNKK.[I]		12	6.4666e+07	1	1706.92	6.04	31.8		1.68571e-12	0.00266533	High		0.0003042	6.305e-16
	High	P10636	Microtubule-associated protein tau OS=Homo sapiens OX=9606 GN=MAPT PE=1 SV=5	P10636 [671-692]	[K].IGSLDNITHVPGGGNKKIETHK.[L]		6	402526	2	2315.25	4.05	30.74		5.38251e-08	0.00266533	High		0.0003042	7.537e-13
	High	P10636	Microtubule-associated protein tau OS=Homo sapiens OX=9606 GN=MAPT PE=1 SV=5	P10636 [687-692]	[K].KIETHK.[L]		11	3.61545e+06	1	755.441	1.58	4.82		0.0151989	0.00266533	High		0.0003042	0.0001954
	High	P10636	Microtubule-associated protein tau OS=Homo sapiens OX=9606 GN=MAPT PE=1 SV=5	P10636 [693-700]	[K].LTFRENAK.[A]		4	2.37615e+06	1	978.537	3.12	20.26		0.00177444	0.00266533	High		0.0003042	7.003e-06
	High	P10636	Microtubule-associated protein tau OS=Homo sapiens OX=9606 GN=MAPT PE=1 SV=5	P10636 [701-712]	[K].AKTDHGAEIVYK.[S]		15	2.82504e+06	1	1331.7	3.63	20.35		2.88584e-08	0.00266533	High		0.0003042	2.88e-13
	High	P10636	Microtubule-associated protein tau OS=Homo sapiens OX=9606 GN=MAPT PE=1 SV=5	P10636 [701-723]	[K].AKTDHGAEIVYKSPVVSGDTSPR.[H]		10	4.47082e+06	2	2414.23	4.41	31.88		6.30512e-16	0.00266533	High		0.0003042	6.305e-16
	High	P10636	Microtubule-associated protein tau OS=Homo sapiens OX=9606 GN=MAPT PE=1 SV=5	P10636 [703-712]	[K].TDHGAEIVYK.[S]		108	7.62841e+08	0	1132.56	2.81	22.84		2.47823e-06	0.00266533	High		0.0003042	2.759e-10
	High	P10636	Microtubule-associated protein tau OS=Homo sapiens OX=9606 GN=MAPT PE=1 SV=5	P10636 [703-723]	[K].TDHGAEIVYKSPVVSGDTSPR.[H]		15	8.08242e+06	1	2215.1	4.6	34.37		6.30512e-16	0.00266533	High		0.0003042	6.305e-16
	High	P10636	Microtubule-associated protein tau OS=Homo sapiens OX=9606 GN=MAPT PE=1 SV=5	P10636 [713-723]	[K].SPVVSGDTSPR.[H]		61	1.65795e+09	0	1101.55	3.18	20.63		8.42132e-08	0.00266533	High		0.0003042	1.503e-12
	High	P10636	Microtubule-associated protein tau OS=Homo sapiens OX=9606 GN=MAPT PE=1 SV=5	P10636 [724-755]	[R].HLSNVSSTGSIDMVDSPQLATLADEVSASLAK.[Q]		14	12953192	0	3243.6	5.55	69.88		6.30512e-16	0.00266533	High		0.0003042	6.305e-16
	High	P10636	Microtubule-associated protein tau OS=Homo sapiens OX=9606 GN=MAPT PE=1 SV=5	P10636 [724-755]	[R].HLSNVSSTGSIDMVDSPQLATLADEVSASLAK.[Q]	1xOxidation [M13]	14	9.91609e+06	0	3259.6	3.89	66		6.30512e-16	0.00266533	High		0.0003042	6.305e-16
